# Supplementary material for: Heptane-1,7-diaminium dinitrate
Source: Acta Crystallogr Sect E Struct Rep Online. 2011 Oct 22;67(Pt 11):o3007. doi: 10.1107/S1600536811042917 (PMC3247406; doi:10.1107/S1600536811042917)
Supplement: Supplementary file 1 [file e-67-o3007-sup1.cif]

##############################################################################
#                                                                            #
# This CIF contains the data in a paper accepted for publication in          #
# Acta Crystallographica Section E. It conforms to the requirements of       #
# Notes for Authors for Acta Crystallographica Section E, and has been       #
# peer reviewed under the auspices of the IUCr Commission on Journals.       #
#                                                                            #
# Full details of the Crystallographic Information File format               #
# are given in the paper "The Crystallographic Information File (CIF):       #
# a New Standard Archive File for Crystallography" by S. R. Hall, F. H.      #
# Allen and I. D. Brown [Acta Cryst. (1991), A47, 655-685].                  #
#                                                                            #
# The current version of the core CIF dictionary is obtainable from          #
# ftp://ftp.iucr.org/pub/cif_core.dic.                                       #
#                                                                            #
# Software is freely available for graphical display of the structure(s)     #
# in this CIF. For information consult the CIF software page                 #
# http://www.iucr.org/resources/cif/software.                                #
#                                                                            #
# This file may be used for bona fide research purposes within the           #
# scientific community so long as proper attribution is given to the journal # 
# article from which it was obtained.                                        #
#                                                                            #
##############################################################################
data_I
_audit_creation_method     SHELXL97
_chemical_name_systematic
;
Heptane-1,7-diaminium dinitrate
;
_chemical_name_common     ?
_chemical_formula_moiety     'C7 H20 N2 2+, 2(N O3 -)'
_chemical_formula_sum     'C7 H20 N4 O6'
_chemical_formula_iupac     'C7 H20 N2 2+ , 2N O3 -'
_chemical_formula_weight     256.27
_chemical_melting_point     ?
_symmetry_cell_setting     monoclinic
_symmetry_space_group_name_H-M     'P 1 21/n 1'
_symmetry_space_group_name_Hall     '-P 2yn'
loop_
    _symmetry_equiv_pos_as_xyz
    'x, y, z'
    '-x+1/2, y+1/2, -z+1/2'
    '-x, -y, -z'
    'x-1/2, -y-1/2, z-1/2'
_cell_length_a     5.32360(10)
_cell_length_b     16.8340(4)
_cell_length_c     14.9845(3)
_cell_angle_alpha     90.00
_cell_angle_beta     96.5000(10)
_cell_angle_gamma     90.00
_cell_volume     1334.24(5)
_cell_formula_units_Z     4
_cell_measurement_reflns_used     8072
_cell_measurement_theta_min     2.42
_cell_measurement_theta_max     24.47
_cell_measurement_temperature     295(2)
_exptl_crystal_description     block
_exptl_crystal_colour     colourless
_exptl_crystal_size_max     0.44
_exptl_crystal_size_mid     0.35
_exptl_crystal_size_min     0.32
_exptl_crystal_density_diffrn     1.276
_exptl_crystal_density_meas     ?
_exptl_crystal_density_method     'not measured'
_exptl_crystal_F_000     552
_exptl_absorpt_coefficient_mu     0.110
_exptl_absorpt_correction_type     multi-scan
_exptl_absorpt_process_details     '(AX-SCALE; Bruker, 2008)'
_exptl_absorpt_correction_T_min     0.9533
_exptl_absorpt_correction_T_max     0.9657
_exptl_special_details     ?
_diffrn_ambient_temperature     295(2)
_diffrn_radiation_type     MoK\a
_diffrn_radiation_wavelength     0.71073
_diffrn_radiation_source     'fine-focus sealed tube'
_diffrn_radiation_monochromator     graphite
_diffrn_measurement_device_type     'Bruker SMART CCD'
_diffrn_measurement_method     '\f and \w scans'
_diffrn_detector_area_resol_mean     ?
_diffrn_reflns_number     16750
_diffrn_reflns_av_R_equivalents     0.0317
_diffrn_reflns_av_sigmaI/netI     0.0173
_diffrn_reflns_theta_min     1.83
_diffrn_reflns_theta_max     24.97
_diffrn_reflns_theta_full     24.97
_diffrn_measured_fraction_theta_max     1.000
_diffrn_measured_fraction_theta_full     1.000
_diffrn_reflns_limit_h_min     -6
_diffrn_reflns_limit_h_max     6
_diffrn_reflns_limit_k_min     -19
_diffrn_reflns_limit_k_max     19
_diffrn_reflns_limit_l_min     -17
_diffrn_reflns_limit_l_max     17
_diffrn_standards_number     0
_diffrn_standards_interval_count     ?
_diffrn_standards_interval_time     ?
_diffrn_standards_decay_%     ?
_refine_special_details
;
Refinement of <i>F</i>^2^ against ALL reflections. The weighted <i>R</i>-factor
<i>wR</i> and goodness of fit <i>S</i> are based on <i>F</i>^2^, conventional
<i>R</i>-factors <i>R</i> are based on <i>F</i>, with <i>F</i> set to zero for
negative <i>F</i>^2^. The threshold expression of <i>F</i>^2^ >
\s(<i>F</i>^2^) is used only for calculating <i>R</i>-factors(gt) <i>etc</i>.
and is not relevant to the choice of reflections for refinement.
<i>R</i>-factors based on <i>F</i>^2^ are statistically about twice as large
as those based on <i>F</i>, and <i>R</i>-factors based on ALL data will be
even larger.
;
_reflns_number_total     2343
_reflns_number_gt     1828
_reflns_threshold_expression     I>2\s(I)
_refine_ls_structure_factor_coef     Fsqd
_refine_ls_matrix_type     full
_refine_ls_R_factor_all     0.0569
_refine_ls_R_factor_gt     0.0418
_refine_ls_wR_factor_gt     0.1130
_refine_ls_wR_factor_ref     0.1242
_refine_ls_goodness_of_fit_ref     1.055
_refine_ls_restrained_S_all     1.055
_refine_ls_number_reflns     2343
_refine_ls_number_parameters     157
_refine_ls_number_restraints     0
_refine_ls_hydrogen_treatment     constr
_refine_ls_weighting_scheme     calc
_refine_ls_weighting_details
       'calc w = 1/[\s^2^(Fo^2^)+(0.0558P)^2^+0.3767P] where P=(Fo^2^+2Fc^2^)/3'
_atom_sites_solution_hydrogens     geom
_atom_sites_solution_primary     direct
_atom_sites_solution_secondary     difmap
_refine_ls_shift/su_max     0.000
_refine_ls_shift/su_mean     0.000
_refine_diff_density_max     0.287
_refine_diff_density_min     -0.176
_refine_ls_extinction_method     'SHELXL97 (Sheldrick, 2008)'
_refine_ls_extinction_coef     0.027(3)
_refine_ls_extinction_expression
                                  'Fc^*^=kFc[1+0.001xFc^2^\l^3^/sin(2\q)]^-1/4^'
loop_
    _atom_type_symbol
    _atom_type_description
    _atom_type_scat_dispersion_real
    _atom_type_scat_dispersion_imag
    _atom_type_scat_source
    'C' 'C' 0.0033 0.0016
                         'International Tables Vol C Tables 4.2.6.8 and 6.1.1.4'
    'H' 'H' 0.0000 0.0000
                         'International Tables Vol C Tables 4.2.6.8 and 6.1.1.4'
    'N' 'N' 0.0061 0.0033
                         'International Tables Vol C Tables 4.2.6.8 and 6.1.1.4'
    'O' 'O' 0.0106 0.0060
                         'International Tables Vol C Tables 4.2.6.8 and 6.1.1.4'
_computing_data_collection     'SMART-NT (Bruker, 1999)'
_computing_cell_refinement     'SAINT (Bruker, 2008)'
_computing_data_reduction     'SAINT (Bruker, 2008)'
_computing_structure_solution     'SHELXS97 (Sheldrick, 2008)'
_computing_structure_refinement     'SHELXL97 (Sheldrick, 2008)'
_computing_molecular_graphics
;
OLEX2 (Dolomanov <i>et al.</i>, 2009) and Mercury (Macrae <i>et al.</i>,
2008)
;
_computing_publication_material
;
PublCIF (Westrip, 2010) and PLATON (Spek, 2009)
;
loop_
    _atom_site_type_symbol
    _atom_site_label
    _atom_site_fract_x
    _atom_site_fract_y
    _atom_site_fract_z
    _atom_site_U_iso_or_equiv
    _atom_site_adp_type
    _atom_site_calc_flag
    _atom_site_refinement_flags
    _atom_site_occupancy
    _atom_site_symmetry_multiplicity
    _atom_site_disorder_assembly
    _atom_site_disorder_group
    C C1 0.2521(4) 0.71038(12) 0.43729(16) 0.0700(6) Uani d . 1 1 . .
    H H1A 0.1900 0.6662 0.3994 0.084 Uiso calc R 1 1 . .
    H H1B 0.1282 0.7213 0.4784 0.084 Uiso calc R 1 1 . .
    C C2 0.4951(4) 0.68708(14) 0.48992(15) 0.0703(6) Uani d . 1 1 . .
    H H2A 0.5671 0.7331 0.5223 0.084 Uiso calc R 1 1 . .
    H H2B 0.6127 0.6703 0.4487 0.084 Uiso calc R 1 1 . .
    C C3 0.4660(4) 0.62061(13) 0.55650(14) 0.0683(6) Uani d . 1 1 . .
    H H3A 0.3515 0.6380 0.5986 0.082 Uiso calc R 1 1 . .
    H H3B 0.3899 0.5751 0.5243 0.082 Uiso calc R 1 1 . .
    C C4 0.7127(4) 0.59522(14) 0.60854(15) 0.0724(6) Uani d . 1 1 . .
    H H4A 0.8182 0.5710 0.5673 0.087 Uiso calc R 1 1 . .
    H H4B 0.8000 0.6420 0.6339 0.087 Uiso calc R 1 1 . .
    C C5 0.6812(4) 0.53735(13) 0.68327(14) 0.0670(5) Uani d . 1 1 . .
    H H5A 0.5906 0.4911 0.6580 0.080 Uiso calc R 1 1 . .
    H H5B 0.5781 0.5620 0.7249 0.080 Uiso calc R 1 1 . .
    C C6 0.9287(4) 0.50997(13) 0.73523(13) 0.0617(5) Uani d . 1 1 . .
    H H6A 1.0223 0.4783 0.6962 0.074 Uiso calc R 1 1 . .
    H H6B 1.0306 0.5560 0.7543 0.074 Uiso calc R 1 1 . .
    C C7 0.8826(3) 0.46172(11) 0.81595(13) 0.0571(5) Uani d . 1 1 . .
    H H7A 0.7854 0.4931 0.8541 0.068 Uiso calc R 1 1 . .
    H H7B 0.7831 0.4153 0.7965 0.068 Uiso calc R 1 1 . .
    N N1 0.2774(3) 0.78115(9) 0.38028(11) 0.0612(4) Uani d . 1 1 . .
    H H1C 0.3176 0.8232 0.4150 0.092 Uiso calc R 1 1 . .
    H H1D 0.1315 0.7901 0.3466 0.092 Uiso calc R 1 1 . .
    H H1E 0.3983 0.7727 0.3449 0.092 Uiso calc R 1 1 . .
    N N2 1.1202(3) 0.43572(9) 0.86872(10) 0.0563(4) Uani d . 1 1 . .
    H H2C 1.1956 0.3994 0.8378 0.084 Uiso calc R 1 1 . .
    H H2D 1.0855 0.4148 0.9205 0.084 Uiso calc R 1 1 . .
    H H2E 1.2224 0.4773 0.8796 0.084 Uiso calc R 1 1 . .
    N N3 0.2584(3) 0.77064(11) 0.75577(11) 0.0643(5) Uani d . 1 1 . .
    N N4 0.3365(3) 0.60428(9) 0.97456(10) 0.0524(4) Uani d . 1 1 . .
    O O1 0.2441(3) 0.70920(9) 0.80187(11) 0.0828(5) Uani d . 1 1 . .
    O O2 0.0960(4) 0.82199(13) 0.75256(13) 0.1094(7) Uani d . 1 1 . .
    O O3 0.4470(3) 0.78063(11) 0.71661(13) 0.0983(6) Uani d . 1 1 . .
    O O4 0.1024(2) 0.59148(8) 0.96594(8) 0.0579(4) Uani d . 1 1 . .
    O O5 0.4312(3) 0.65102(10) 1.03157(11) 0.0859(5) Uani d . 1 1 . .
    O O6 0.4699(3) 0.56836(8) 0.92489(11) 0.0731(4) Uani d . 1 1 . .
loop_
    _atom_site_aniso_label
    _atom_site_aniso_U_11
    _atom_site_aniso_U_22
    _atom_site_aniso_U_33
    _atom_site_aniso_U_12
    _atom_site_aniso_U_13
    _atom_site_aniso_U_23
    C1 0.0538(11) 0.0625(12) 0.0923(15) -0.0014(9) 0.0016(10) 0.0079(11)
    C2 0.0556(11) 0.0777(14) 0.0755(13) -0.0033(10) -0.0012(10) 0.0081(11)
    C3 0.0584(12) 0.0721(13) 0.0727(13) -0.0007(10) -0.0003(10) 0.0041(11)
    C4 0.0593(12) 0.0834(15) 0.0729(13) -0.0023(11) 0.0004(10) 0.0120(11)
    C5 0.0561(11) 0.0755(13) 0.0683(12) -0.0021(10) 0.0020(9) 0.0050(10)
    C6 0.0528(11) 0.0696(12) 0.0624(11) -0.0009(9) 0.0045(9) 0.0033(10)
    C7 0.0504(10) 0.0580(11) 0.0631(11) 0.0000(8) 0.0078(8) -0.0033(9)
    N1 0.0513(9) 0.0562(9) 0.0743(11) 0.0003(7) 0.0001(8) -0.0044(8)
    N2 0.0582(9) 0.0552(9) 0.0548(9) 0.0062(7) 0.0033(7) -0.0041(7)
    N3 0.0607(10) 0.0703(11) 0.0601(10) -0.0032(9) -0.0014(8) 0.0114(8)
    N4 0.0455(9) 0.0497(9) 0.0609(9) 0.0030(7) 0.0016(7) 0.0092(7)
    O1 0.0805(11) 0.0728(10) 0.0962(11) -0.0081(8) 0.0145(8) 0.0310(9)
    O2 0.0942(13) 0.1239(15) 0.1122(14) 0.0452(12) 0.0216(11) 0.0440(12)
    O3 0.0797(11) 0.1003(13) 0.1192(14) -0.0011(9) 0.0293(10) 0.0406(11)
    O4 0.0425(7) 0.0639(8) 0.0674(8) 0.0010(6) 0.0061(6) 0.0046(6)
    O5 0.0768(11) 0.0803(11) 0.0948(11) -0.0076(8) -0.0155(9) -0.0181(9)
    O6 0.0574(8) 0.0696(9) 0.0967(11) 0.0094(7) 0.0286(8) 0.0016(8)
_geom_special_details
;
All e.s.d.'s (except the e.s.d. in the dihedral angle between two l.s. planes)
are estimated using the full covariance matrix. The cell e.s.d.'s are taken
into account individually in the estimation of e.s.d.'s in distances, angles
and torsion angles; correlations between e.s.d.'s in cell parameters are only
used when they are defined by crystal symmetry. An approximate (isotropic)
treatment of cell e.s.d.'s is used for estimating e.s.d.'s involving l.s.
planes.
;
loop_
    _geom_bond_atom_site_label_1
    _geom_bond_atom_site_label_2
    _geom_bond_site_symmetry_2
    _geom_bond_distance
    _geom_bond_publ_flag
    C1 N1 . 1.481(3) ?
    C1 C2 . 1.489(3) ?
    C1 H1A . 0.9700 ?
    C1 H1B . 0.9700 ?
    C2 C3 . 1.519(3) ?
    C2 H2A . 0.9700 ?
    C2 H2B . 0.9700 ?
    C3 C4 . 1.511(3) ?
    C3 H3A . 0.9700 ?
    C3 H3B . 0.9700 ?
    C4 C5 . 1.508(3) ?
    C4 H4A . 0.9700 ?
    C4 H4B . 0.9700 ?
    C5 C6 . 1.524(3) ?
    C5 H5A . 0.9700 ?
    C5 H5B . 0.9700 ?
    C6 C7 . 1.500(3) ?
    C6 H6A . 0.9700 ?
    C6 H6B . 0.9700 ?
    C7 N2 . 1.480(2) ?
    C7 H7A . 0.9700 ?
    C7 H7B . 0.9700 ?
    N1 H1C . 0.8900 ?
    N1 H1D . 0.8900 ?
    N1 H1E . 0.8900 ?
    N2 H2C . 0.8900 ?
    N2 H2D . 0.8900 ?
    N2 H2E . 0.8900 ?
    N3 O2 . 1.220(2) ?
    N3 O3 . 1.230(2) ?
    N3 O1 . 1.251(2) ?
    N4 O5 . 1.227(2) ?
    N4 O6 . 1.2424(19) ?
    N4 O4 . 1.2570(18) ?
loop_
    _geom_angle_atom_site_label_1
    _geom_angle_atom_site_label_2
    _geom_angle_atom_site_label_3
    _geom_angle_site_symmetry_1
    _geom_angle_site_symmetry_3
    _geom_angle
    _geom_angle_publ_flag
    N1 C1 C2 . . 112.78(17) ?
    N1 C1 H1A . . 109.0 ?
    C2 C1 H1A . . 109.0 ?
    N1 C1 H1B . . 109.0 ?
    C2 C1 H1B . . 109.0 ?
    H1A C1 H1B . . 107.8 ?
    C1 C2 C3 . . 113.25(18) ?
    C1 C2 H2A . . 108.9 ?
    C3 C2 H2A . . 108.9 ?
    C1 C2 H2B . . 108.9 ?
    C3 C2 H2B . . 108.9 ?
    H2A C2 H2B . . 107.7 ?
    C4 C3 C2 . . 113.58(17) ?
    C4 C3 H3A . . 108.9 ?
    C2 C3 H3A . . 108.9 ?
    C4 C3 H3B . . 108.9 ?
    C2 C3 H3B . . 108.9 ?
    H3A C3 H3B . . 107.7 ?
    C5 C4 C3 . . 113.76(17) ?
    C5 C4 H4A . . 108.8 ?
    C3 C4 H4A . . 108.8 ?
    C5 C4 H4B . . 108.8 ?
    C3 C4 H4B . . 108.8 ?
    H4A C4 H4B . . 107.7 ?
    C4 C5 C6 . . 114.37(17) ?
    C4 C5 H5A . . 108.7 ?
    C6 C5 H5A . . 108.7 ?
    C4 C5 H5B . . 108.7 ?
    C6 C5 H5B . . 108.7 ?
    H5A C5 H5B . . 107.6 ?
    C7 C6 C5 . . 111.39(16) ?
    C7 C6 H6A . . 109.4 ?
    C5 C6 H6A . . 109.4 ?
    C7 C6 H6B . . 109.4 ?
    C5 C6 H6B . . 109.4 ?
    H6A C6 H6B . . 108.0 ?
    N2 C7 C6 . . 112.51(15) ?
    N2 C7 H7A . . 109.1 ?
    C6 C7 H7A . . 109.1 ?
    N2 C7 H7B . . 109.1 ?
    C6 C7 H7B . . 109.1 ?
    H7A C7 H7B . . 107.8 ?
    C1 N1 H1C . . 109.5 ?
    C1 N1 H1D . . 109.5 ?
    H1C N1 H1D . . 109.5 ?
    C1 N1 H1E . . 109.5 ?
    H1C N1 H1E . . 109.5 ?
    H1D N1 H1E . . 109.5 ?
    C7 N2 H2C . . 109.5 ?
    C7 N2 H2D . . 109.5 ?
    H2C N2 H2D . . 109.5 ?
    C7 N2 H2E . . 109.5 ?
    H2C N2 H2E . . 109.5 ?
    H2D N2 H2E . . 109.5 ?
    O2 N3 O3 . . 119.83(18) ?
    O2 N3 O1 . . 121.37(19) ?
    O3 N3 O1 . . 118.72(18) ?
    O5 N4 O6 . . 120.76(16) ?
    O5 N4 O4 . . 120.40(16) ?
    O6 N4 O4 . . 118.84(16) ?
loop_
    _geom_torsion_atom_site_label_1
    _geom_torsion_atom_site_label_2
    _geom_torsion_atom_site_label_3
    _geom_torsion_atom_site_label_4
    _geom_torsion_site_symmetry_1
    _geom_torsion_site_symmetry_2
    _geom_torsion_site_symmetry_3
    _geom_torsion_site_symmetry_4
    _geom_torsion
    _geom_torsion_publ_flag
    N1 C1 C2 C3 . . . . 173.40(19) yes
    C1 C2 C3 C4 . . . . 178.6(2) yes
    C2 C3 C4 C5 . . . . 172.1(2) yes
    C3 C4 C5 C6 . . . . 178.89(19) yes
    C4 C5 C6 C7 . . . . 172.16(18) yes
    C5 C6 C7 N2 . . . . -178.84(16) yes
loop_
    _geom_hbond_atom_site_label_D
    _geom_hbond_atom_site_label_H
    _geom_hbond_atom_site_label_A
    _geom_hbond_site_symmetry_A
    _geom_hbond_distance_DH
    _geom_hbond_distance_HA
    _geom_hbond_distance_DA
    _geom_hbond_angle_DHA
    N1 H1C O4 4_675 0.89 2.16 2.956(2) 149
    N1 H1C O6 4_575 0.89 2.62 3.129(2) 118
    N1 H1D O1 4_575 0.89 2.09 2.951(2) 161
    N1 H1D O3 4_575 0.89 2.40 3.035(2) 129
    N1 H1E O1 4_675 0.89 2.04 2.871(2) 155
    N1 H1E O2 4_675 0.89 2.43 3.208(3) 147
    N2 H2C O2 2_646 0.89 2.26 3.142(2) 172
    N2 H2C O3 2_646 0.89 2.26 2.911(2) 130
    N2 H2D O4 3_667 0.89 2.07 2.901(2) 155
    N2 H2E O4 1_655 0.89 2.44 3.0064(19) 122
    N2 H2E O6 1_655 0.89 2.08 2.967(2) 171
data_global
_journal_date_recd_electronic     2011-09-20
_journal_date_accepted     2011-10-17
_journal_name_full     'Acta Crystallographica, Section E'
_journal_year     2011
_journal_volume     67
_journal_issue     11
_journal_page_first     o3007
_journal_page_last     o3007
_journal_paper_category     QO
_journal_coeditor_code     EZ2262
_publ_contact_author_name     'Charmaine Arderne'
_publ_contact_author_address
;
University of Johannesburg
Department of Chemistry
PO Box 524
Auckland Park
Johannesburg 2006
South Africa
;
_publ_contact_author_email     carderne@uj.ac.za
_publ_contact_author_fax     '+27115592819'
_publ_contact_author_phone     '+27115592360'
_publ_section_title
;
Heptane-1,7-diaminium dinitrate
;
loop_
    _publ_author_name
    _publ_author_address
    'Arderne, Charmaine'
;
University of Johannesburg
Department of Chemistry
PO Box 524
Auckland Park
Johannesburg 2006
South Africa
;
