# Supplementary material for: Heptane-1,7-diaminium dinitrate
Source: Acta Crystallogr Sect E Struct Rep Online. 2011 Oct 22;67(Pt 11):o3007. doi: 10.1107/S1600536811042917 (PMC3247406; doi:10.1107/S1600536811042917)
Supplement: Supplementary file 2 [file e-67-o3007-Isup2.hkl]

# 
# h,k,l, Fc-squared, Fo-squared, sigma(Fo-squared) and status flag 
# 
data_I
_shelx_title ' 8cvb14_a in P2(1)/n' 
_shelx_refln_list_code          4 
_shelx_F_calc_maximum      126.46 
_exptl_crystal_F_000       552.00 
_reflns_d_resolution_high  0.8418 
 
loop_ 
 _symmetry_equiv_pos_as_xyz 
 'x, y, z' 
 '-x+1/2, y+1/2, -z+1/2' 
 '-x, -y, -z' 
 'x-1/2, -y-1/2, z-1/2' 
 
_cell_length_a     5.3236 
_cell_length_b    16.8340 
_cell_length_c    14.9845 
_cell_angle_alpha  90.000 
_cell_angle_beta   96.500 
_cell_angle_gamma  90.000 
 
_shelx_F_squared_multiplier     1.000 
 
loop_ 
 _refln_index_h 
 _refln_index_k 
 _refln_index_l 
 _refln_F_squared_calc 
 _refln_F_squared_meas 
 _refln_F_squared_sigma 
 _refln_observed_status 
   2   0   0        4.97        0.78      0.28 o 
   4   0   0       64.13       56.98      1.62 o 
   6   0   0       31.58       32.41      3.97 o 
   1   1   0      225.20      248.94      1.99 o 
   2   1   0      296.43      310.87      2.53 o 
   3   1   0      125.62      131.36      1.37 o 
   4   1   0       17.10       14.32      0.54 o 
   5   1   0      249.67      250.58      5.41 o 
   6   1   0       28.31       23.09      2.50 o 
   0   2   0      985.60     1081.85     18.78 o 
   1   2   0       57.61       90.26      0.86 o 
   2   2   0     1238.56     1256.72      9.47 o 
   3   2   0      352.47      365.85      3.06 o 
   4   2   0      660.86      676.24      6.87 o 
   5   2   0        9.47        9.33      1.35 o 
   6   2   0       14.66       21.93      2.48 o 
   1   3   0     5413.91     5411.36     42.65 o 
   2   3   0        0.47        0.56      0.26 o 
   3   3   0       41.24       29.58      0.65 o 
   4   3   0       35.55       34.25      1.09 o 
   5   3   0       33.72       28.23      1.79 o 
   6   3   0        0.01        0.75      2.18 o 
   0   4   0      391.10      373.41      5.32 o 
   1   4   0        4.61        4.47      0.22 o 
   2   4   0      837.23      924.31      7.32 o 
   3   4   0      698.03      693.09      6.33 o 
   4   4   0      153.54      170.63      2.81 o 
   5   4   0        0.51        0.33      1.16 o 
   6   4   0       20.81       22.96      2.56 o 
   1   5   0      296.06      295.34      2.82 o 
   2   5   0        2.03        4.18      0.30 o 
   3   5   0        2.71        2.78      0.31 o 
   4   5   0        5.21        3.61      0.68 o 
   5   5   0       76.97       70.15      2.76 o 
   6   5   0        1.05        0.27      2.24 o 
   0   6   0     2167.70     2131.23     26.01 o 
   1   6   0      741.60      749.68      7.02 o 
   2   6   0      353.47      410.29      3.48 o 
   3   6   0      369.39      328.42      3.59 o 
   4   6   0        4.44        6.83      0.74 o 
   5   6   0        0.05       -1.10      1.10 o 
   1   7   0      565.24      559.69      5.37 o 
   2   7   0      204.72      192.92      1.87 o 
   3   7   0      151.53      135.07      1.69 o 
   4   7   0       35.73       41.90      1.39 o 
   5   7   0       22.40       21.13      1.43 o 
   0   8   0      985.72     1042.50     14.35 o 
   1   8   0       40.96       37.46      0.83 o 
   2   8   0       53.43       54.13      0.88 o 
   3   8   0        0.02        0.12      0.38 o 
   4   8   0        0.07       -0.63      0.63 o 
   5   8   0       22.39       18.62      1.81 o 
   1   9   0      544.39      521.53      5.73 o 
   2   9   0       13.24       14.48      0.54 o 
   3   9   0       65.12       57.66      1.07 o 
   4   9   0       53.85       45.26      1.65 o 
   5   9   0        0.01       -0.44      1.62 o 
   0  10   0      631.96      658.25      9.45 o 
   1  10   0        8.84       10.22      0.53 o 
   2  10   0      120.59      118.87      1.77 o 
   3  10   0        9.11       11.04      0.74 o 
   4  10   0       42.97       37.61      1.56 o 
   5  10   0       17.13       14.81      1.66 o 
   1  11   0       28.55       24.84      0.88 o 
   2  11   0       14.80       15.47      0.71 o 
   3  11   0       11.85       12.79      0.80 o 
   4  11   0        4.78        2.82      1.00 o 
   5  11   0       18.20       17.51      1.68 o 
   0  12   0       77.66       75.06      2.67 o 
   1  12   0      148.05      152.88      2.39 o 
   2  12   0      140.04      134.77      2.40 o 
   3  12   0        9.19        7.97      0.90 o 
   4  12   0       37.27       39.28      3.27 o 
   5  12   0       11.59       12.47      1.65 o 
   1  13   0       57.78       49.98      1.88 o 
   2  13   0      108.06      107.98      2.83 o 
   3  13   0        9.68        9.38      0.90 o 
   4  13   0        8.51        9.35      1.50 o 
   0  14   0      106.51       96.34      3.15 o 
   1  14   0       34.94       39.54      1.51 o 
   2  14   0        0.94       -0.71      0.71 o 
   3  14   0       36.95       42.72      2.44 o 
   4  14   0       42.09       44.17      2.39 o 
   1  15   0        6.78        4.34      0.86 o 
   2  15   0        4.45        3.93      0.85 o 
   3  15   0       43.84       47.55      1.89 o 
   4  15   0        2.66        3.38      1.70 o 
   0  16   0      102.17      115.85      5.00 o 
   1  16   0       15.94       17.35      1.24 o 
   2  16   0      126.76      133.76      3.17 o 
   3  16   0       20.80       16.40      1.63 o 
   1  17   0        7.31        6.52      1.55 o 
   2  17   0        6.70        6.45      1.37 o 
   3  17   0        2.96        3.21      1.57 o 
   0  18   0       26.65       22.86      2.20 o 
   1  18   0       45.33       52.68      2.64 o 
   2  18   0        8.85        7.37      1.65 o 
   1  19   0        0.67       -0.04      1.44 o 
  -5   0   1       42.40       38.58      2.37 o 
  -3   0   1      459.31      516.49      5.23 o 
  -1   0   1      902.09      741.95      8.50 o 
   1   0   1     2632.88     2622.40     32.34 o 
   3   0   1        0.18        0.41      0.32 o 
   5   0   1       14.18       16.27      2.78 o 
  -6   1   1        1.80        2.95      1.76 o 
  -5   1   1       32.48       35.80      2.00 o 
  -4   1   1       16.31       17.35      0.59 o 
  -3   1   1      125.51      141.49      1.36 o 
  -2   1   1      400.17      427.54      3.50 o 
  -1   1   1      237.18      176.80      1.50 o 
   0   1   1     3708.00     3544.99     93.50 o 
   1   1   1      367.95      352.30      3.36 o 
   2   1   1      138.87      154.21      1.48 o 
   3   1   1      459.49      414.94      3.65 o 
   4   1   1      497.38      508.02      5.99 o 
   5   1   1        5.50        2.93      1.55 o 
   6   1   1        1.28        1.70      4.03 o 
  -6   2   1        1.16       -0.66      1.68 o 
  -5   2   1        8.65        7.77      1.02 o 
  -4   2   1      282.93      278.93      2.94 o 
  -3   2   1      115.20      103.71      1.21 o 
  -2   2   1     1406.28     1297.43     10.09 o 
  -1   2   1     2888.58     3040.28     23.13 o 
   0   2   1        0.52        7.26      0.30 o 
   1   2   1     4043.71     4116.97     32.53 o 
   2   2   1       55.54       32.84      0.58 o 
   3   2   1      398.30      426.70      3.76 o 
   4   2   1        5.45        4.14      0.65 o 
   5   2   1      146.29      143.40      4.25 o 
   6   2   1       17.31       17.22      2.31 o 
  -6   3   1        1.99        0.54      1.78 o 
  -5   3   1        1.10        0.99      1.03 o 
  -4   3   1      249.74      253.32      2.73 o 
  -3   3   1      319.03      337.98      3.19 o 
  -2   3   1       31.02       50.10      0.66 o 
  -1   3   1     1693.87     1652.18     13.62 o 
   0   3   1       49.92       35.76      0.53 o 
   1   3   1     7922.46     7998.79     65.13 o 
   2   3   1      190.23      165.95      1.79 o 
   3   3   1      136.42      132.99      1.63 o 
   4   3   1        1.00        0.44      0.70 o 
   5   3   1       25.54       22.69      3.07 o 
   6   3   1        1.32        4.43      2.05 o 
  -6   4   1        3.70        2.29      1.76 o 
  -5   4   1        0.53        1.71      1.00 o 
  -4   4   1       83.57       80.35      1.34 o 
  -3   4   1       73.26       68.20      0.99 o 
  -2   4   1     1010.32     1023.23      7.80 o 
  -1   4   1       86.64       74.28      0.94 o 
   0   4   1     1398.01     1563.08     14.14 o 
   1   4   1        5.64       10.10      0.41 o 
   2   4   1      400.88      384.95      3.38 o 
   3   4   1      542.95      586.58      5.78 o 
   4   4   1        5.07        4.92      0.70 o 
   5   4   1       39.53       37.13      2.48 o 
   6   4   1        4.80        0.59      3.17 o 
  -6   5   1        6.45        4.62      1.83 o 
  -5   5   1        8.44        8.61      1.10 o 
  -4   5   1       75.57       70.37      1.39 o 
  -3   5   1       65.71       75.06      1.06 o 
  -2   5   1        2.60        3.06      0.27 o 
  -1   5   1     2893.53     2797.42     23.91 o 
   0   5   1     1732.32     1761.22     15.93 o 
   1   5   1     1165.11     1095.73      8.57 o 
   2   5   1     1017.96     1044.30      8.26 o 
   3   5   1       82.11       81.73      1.36 o 
   4   5   1       22.13       23.47      1.37 o 
   5   5   1        3.64        1.69      1.47 o 
   6   5   1        0.15        0.22      1.41 o 
  -6   6   1        0.12       -0.01      2.55 o 
  -5   6   1      111.39      110.01      3.12 o 
  -4   6   1        3.04        1.78      0.61 o 
  -3   6   1      315.01      330.45      3.24 o 
  -2   6   1      568.19      599.18      5.30 o 
  -1   6   1        2.00        0.49      0.24 o 
   0   6   1      279.97      293.17      3.13 o 
   1   6   1      705.53      719.26      6.43 o 
   2   6   1      183.85      170.90      1.68 o 
   3   6   1        0.09        0.72      0.36 o 
   4   6   1       71.45       67.30      1.48 o 
   5   6   1       21.19       20.26      1.51 o 
  -5   7   1       21.11       20.32      1.30 o 
  -4   7   1       41.98       44.45      1.29 o 
  -3   7   1       78.71       63.44      1.07 o 
  -2   7   1      111.76      113.33      1.48 o 
  -1   7   1       47.97       48.18      0.96 o 
   0   7   1      920.50      946.53      8.81 o 
   1   7   1      504.51      448.98      4.40 o 
   2   7   1      626.77      665.77      5.66 o 
   3   7   1       15.12       16.56      0.61 o 
   4   7   1        0.39        2.49      0.62 o 
   5   7   1        9.69        8.89      1.66 o 
  -5   8   1       12.60        8.28      1.17 o 
  -4   8   1       34.74       32.18      1.33 o 
  -3   8   1      472.29      495.03      4.82 o 
  -2   8   1       29.32       30.05      0.67 o 
  -1   8   1       30.08       41.15      0.88 o 
   0   8   1      144.62      152.57      2.00 o 
   1   8   1      139.11      153.61      1.81 o 
   2   8   1      145.13      139.62      1.64 o 
   3   8   1       10.53       12.33      0.52 o 
   4   8   1      149.26      159.03      2.57 o 
   5   8   1        0.06       -1.49      1.49 o 
  -5   9   1        0.46       -1.53      1.57 o 
  -4   9   1       23.45       23.98      1.28 o 
  -3   9   1        6.41        7.85      0.51 o 
  -2   9   1      282.78      268.40      3.28 o 
  -1   9   1        8.70        6.75      0.45 o 
   0   9   1       16.05       18.41      0.90 o 
   1   9   1        0.11        0.97      0.34 o 
   2   9   1      124.73      128.85      1.74 o 
   3   9   1       28.41       26.05      1.08 o 
   4   9   1        0.35       -0.10      0.84 o 
   5   9   1        0.03        1.85      1.58 o 
  -5  10   1        1.28        1.89      1.21 o 
  -4  10   1        0.56       -0.03      1.07 o 
  -3  10   1       48.72       52.78      1.31 o 
  -2  10   1       16.24       16.64      1.10 o 
  -1  10   1      146.45      140.09      2.02 o 
   0  10   1       22.89       29.82      0.84 o 
   1  10   1      280.35      274.67      3.44 o 
   2  10   1       35.59       40.55      1.01 o 
   3  10   1      103.31       93.87      1.87 o 
   4  10   1       54.80       62.87      1.89 o 
   5  10   1        2.49        3.30      1.68 o 
  -5  11   1       48.27       56.07      2.49 o 
  -4  11   1        7.19       10.87      1.32 o 
  -3  11   1        0.65        0.47      0.60 o 
  -2  11   1       19.89       21.73      1.16 o 
  -1  11   1        1.34        3.21      0.49 o 
   0  11   1        1.88        1.89      0.41 o 
   1  11   1        0.75        0.81      0.50 o 
   2  11   1       47.10       50.16      1.18 o 
   3  11   1       10.58        8.01      0.74 o 
   4  11   1       50.31       46.58      1.88 o 
   5  11   1       39.30       47.18      5.57 o 
  -5  12   1        0.11        2.37      1.50 o 
  -4  12   1       48.54       50.61      2.77 o 
  -3  12   1       17.24       17.31      1.24 o 
  -2  12   1       15.29       13.83      0.73 o 
  -1  12   1       43.40       53.54      1.30 o 
   0  12   1       87.60      106.35      1.82 o 
   1  12   1        1.51        1.33      0.57 o 
   2  12   1      111.45       98.71      1.76 o 
   3  12   1        1.21       -0.72      0.81 o 
   4  12   1       68.42       61.54      2.41 o 
  -4  13   1        2.33        5.06      2.25 o 
  -3  13   1        4.86        5.72      0.88 o 
  -2  13   1       32.26       34.74      1.19 o 
  -1  13   1      581.04      579.47      7.38 o 
   0  13   1      244.59      250.54      4.08 o 
   1  13   1       25.02       26.33      1.26 o 
   2  13   1      154.30      152.79      2.37 o 
   3  13   1        5.32        6.17      0.88 o 
   4  13   1       41.71       35.53      2.70 o 
  -4  14   1        1.94        0.45      1.36 o 
  -3  14   1       56.26       61.36      2.08 o 
  -2  14   1        7.88        8.32      0.80 o 
  -1  14   1      117.39      107.59      2.36 o 
   0  14   1        1.44        2.85      0.74 o 
   1  14   1        3.25        2.46      0.73 o 
   2  14   1        3.05        1.61      0.82 o 
   3  14   1       37.13       38.04      1.89 o 
   4  14   1       12.18       13.10      1.83 o 
  -4  15   1        2.95        1.62      1.65 o 
  -3  15   1        4.90        4.12      1.04 o 
  -2  15   1        0.05       -0.76      0.76 o 
  -1  15   1        0.22       -0.51      0.84 o 
   0  15   1       10.06       10.36      0.94 o 
   1  15   1        9.03       11.05      0.84 o 
   2  15   1        9.04       11.59      1.13 o 
   3  15   1       58.85       55.22      2.44 o 
   4  15   1        2.63        1.81      2.01 o 
  -3  16   1        1.08        0.97      1.24 o 
  -2  16   1        1.16       -1.02      1.02 o 
  -1  16   1        7.48        5.46      0.99 o 
   0  16   1       32.62       45.14      1.81 o 
   1  16   1       21.11       19.82      1.37 o 
   2  16   1        7.67        9.48      1.32 o 
   3  16   1        6.35        4.50      1.60 o 
  -3  17   1        9.15        9.44      1.60 o 
  -2  17   1        9.56        6.89      1.47 o 
  -1  17   1        0.57       -0.61      1.15 o 
   0  17   1        3.78        2.86      1.21 o 
   1  17   1       24.02       19.98      1.36 o 
   2  17   1       19.48       17.46      1.47 o 
   3  17   1        5.23        2.31      1.87 o 
  -2  18   1       18.83       18.65      1.88 o 
  -1  18   1        8.68        7.57      1.34 o 
   0  18   1        5.02        4.03      1.36 o 
   1  18   1        0.15       -0.86      1.11 o 
   2  18   1       20.90       24.97      2.02 o 
  -1  19   1       18.15       21.10      1.93 o 
   0  19   1       10.27        8.41      1.42 o 
   1  19   1       17.09       19.45      3.23 o 
  -6   0   2       88.09       90.99      4.48 o 
  -4   0   2      226.55      232.90      3.15 o 
  -2   0   2      661.15      651.99      7.10 o 
   0   0   2        0.33        2.46      0.22 o 
   2   0   2     1547.44     1480.74     16.81 o 
   4   0   2      202.99      192.76      4.48 o 
   6   0   2        0.00       -2.78      2.78 o 
  -6   1   2        7.90        5.73      1.52 o 
  -5   1   2       16.29       14.60      1.07 o 
  -4   1   2      121.08      121.60      1.35 o 
  -3   1   2      265.94      251.57      2.24 o 
  -2   1   2     2638.15     2529.38     20.03 o 
  -1   1   2    11446.56    11481.60     98.83 o 
   0   1   2      638.35      577.95      5.34 o 
   1   1   2       49.31       61.00      0.76 o 
   2   1   2      177.67      156.53      1.80 o 
   3   1   2      113.64      112.23      1.27 o 
   4   1   2       92.74      102.06      2.42 o 
   5   1   2       11.98       10.75      1.81 o 
   6   1   2        0.44        3.77      2.24 o 
  -6   2   2        0.20        0.03      1.43 o 
  -5   2   2       29.17       24.95      1.30 o 
  -4   2   2       57.18       63.68      1.03 o 
  -3   2   2      961.41      980.69      8.07 o 
  -2   2   2       17.07       11.51      0.34 o 
  -1   2   2     2601.49     2587.32     21.35 o 
   0   2   2      289.51      369.50      3.29 o 
   1   2   2     3805.90     3740.98     30.04 o 
   2   2   2      406.07      419.27      4.56 o 
   3   2   2     1159.27     1153.97     10.81 o 
   4   2   2        6.64        8.14      0.82 o 
   5   2   2        0.02        2.58      1.92 o 
   6   2   2        4.46        5.04      1.44 o 
  -6   3   2        0.75        0.43      1.65 o 
  -5   3   2       58.26       58.79      1.65 o 
  -4   3   2        4.60        4.41      0.50 o 
  -3   3   2        3.50        3.20      0.35 o 
  -2   3   2      841.84      963.98      7.34 o 
  -1   3   2       96.61      119.45      1.18 o 
   0   3   2     6846.70     6412.36     85.73 o 
   1   3   2      364.86      366.20      3.27 o 
   2   3   2     4377.24     4433.04     36.38 o 
   3   3   2      251.27      232.90      2.60 o 
   4   3   2       32.32       33.49      1.54 o 
   5   3   2       69.09       74.34      3.60 o 
   6   3   2       24.80       24.99      1.76 o 
  -6   4   2        2.18        1.24      1.63 o 
  -5   4   2        4.75        1.78      0.81 o 
  -4   4   2        6.26        5.76      0.51 o 
  -3   4   2       17.52       23.46      0.61 o 
  -2   4   2       13.50       10.23      0.35 o 
  -1   4   2      999.37     1025.56      8.01 o 
   0   4   2    15991.30    16442.25    228.85 o 
   1   4   2      619.56      618.79      4.81 o 
   2   4   2      795.00      891.96      7.37 o 
   3   4   2       43.18       43.28      0.82 o 
   4   4   2        2.18        3.67      0.71 o 
   5   4   2       32.58       40.46      2.83 o 
   6   4   2        2.69        3.34      1.45 o 
  -6   5   2        0.38        1.76      1.88 o 
  -5   5   2        6.91        5.42      0.98 o 
  -4   5   2      463.51      451.79      4.95 o 
  -3   5   2       29.43       20.81      0.64 o 
  -2   5   2      544.51      523.61      4.62 o 
  -1   5   2        5.69        1.50      0.20 o 
   0   5   2        0.04       -0.03      0.20 o 
   1   5   2     1350.03     1346.43     10.48 o 
   2   5   2      107.92       95.95      1.02 o 
   3   5   2      167.65      158.83      1.99 o 
   4   5   2       11.61       14.31      0.88 o 
   5   5   2       60.15       73.84      2.53 o 
  -6   6   2        9.17        9.50      1.83 o 
  -5   6   2      109.18      105.73      2.64 o 
  -4   6   2      192.06      213.11      2.73 o 
  -3   6   2      104.23      105.49      1.31 o 
  -2   6   2        4.88        3.38      0.29 o 
  -1   6   2     1016.01      972.88     10.30 o 
   0   6   2      922.56     1002.84      8.49 o 
   1   6   2      833.24      795.64      7.14 o 
   2   6   2       61.81       65.31      0.86 o 
   3   6   2       24.21       19.29      0.75 o 
   4   6   2       67.82       81.55      1.75 o 
   5   6   2        0.00       -1.11      1.19 o 
  -5   7   2       77.04       76.25      2.41 o 
  -4   7   2       19.21       18.11      1.12 o 
  -3   7   2      187.04      192.01      2.10 o 
  -2   7   2      201.31      178.90      2.06 o 
  -1   7   2      384.75      372.32      3.94 o 
   0   7   2       45.77       43.23      0.73 o 
   1   7   2      805.20      819.87      7.39 o 
   2   7   2      443.03      456.65      4.04 o 
   3   7   2       94.20      102.16      1.69 o 
   4   7   2      175.07      163.97      2.79 o 
   5   7   2        8.14        3.63      1.22 o 
  -5   8   2        0.59        1.68      1.11 o 
  -4   8   2      113.06      120.27      2.17 o 
  -3   8   2        3.40        4.91      0.47 o 
  -2   8   2       16.28       15.29      0.73 o 
  -1   8   2      107.54      106.33      1.58 o 
   0   8   2        3.61        6.05      0.32 o 
   1   8   2      171.25      153.42      1.85 o 
   2   8   2       36.26       43.99      0.79 o 
   3   8   2       76.29       71.06      1.41 o 
   4   8   2        5.57        6.89      0.77 o 
   5   8   2        0.00        0.46      1.58 o 
  -5   9   2        2.72        2.53      1.16 o 
  -4   9   2        8.71       13.92      1.54 o 
  -3   9   2       62.03       70.08      1.34 o 
  -2   9   2       93.24      109.45      1.81 o 
  -1   9   2       91.85       91.10      1.49 o 
   0   9   2      791.42      838.34      8.31 o 
   1   9   2       56.68       56.43      1.38 o 
   2   9   2       32.62       31.82      0.83 o 
   3   9   2       24.02       31.36      1.17 o 
   4   9   2        0.27       -0.83      0.83 o 
   5   9   2        5.06        2.65      2.38 o 
  -5  10   2       40.44       40.70      3.17 o 
  -4  10   2       69.44       68.15      2.06 o 
  -3  10   2       32.22       33.97      1.01 o 
  -2  10   2       47.77       49.39      1.11 o 
  -1  10   2      289.48      258.63      3.21 o 
   0  10   2       56.75       63.09      1.09 o 
   1  10   2       27.18       31.78      0.82 o 
   2  10   2      112.11      114.57      1.89 o 
   3  10   2       56.74       61.90      1.61 o 
   4  10   2        0.02       -0.65      0.98 o 
   5  10   2        0.34       -2.31      2.31 o 
  -5  11   2       37.12       37.44      2.18 o 
  -4  11   2       25.05       28.01      2.48 o 
  -3  11   2        0.91        1.41      0.58 o 
  -2  11   2      114.46      115.44      1.85 o 
  -1  11   2        7.31        7.25      0.56 o 
   0  11   2       47.50       42.38      1.05 o 
   1  11   2      347.47      336.20      4.00 o 
   2  11   2      179.51      177.79      2.71 o 
   3  11   2        2.11        0.78      0.85 o 
   4  11   2       41.15       51.13      2.65 o 
   5  11   2       16.40       16.97      2.27 o 
  -5  12   2       16.58       17.75      1.94 o 
  -4  12   2        0.74       -1.01      1.01 o 
  -3  12   2       28.83       27.31      1.52 o 
  -2  12   2       42.25       39.72      1.13 o 
  -1  12   2       55.07       56.48      1.35 o 
   0  12   2      153.78      144.56      2.28 o 
   1  12   2       50.21       51.18      1.62 o 
   2  12   2       33.37       33.59      1.16 o 
   3  12   2        7.80        4.42      1.17 o 
   4  12   2        8.39        8.32      1.46 o 
  -4  13   2       15.81       13.48      1.48 o 
  -3  13   2       84.62       79.04      2.43 o 
  -2  13   2      118.95      119.50      2.03 o 
  -1  13   2        0.69       -0.57      0.57 o 
   0  13   2       25.18       20.52      1.06 o 
   1  13   2       12.21        7.95      0.76 o 
   2  13   2       69.77       72.41      1.64 o 
   3  13   2       22.17       24.51      1.49 o 
   4  13   2      103.29      114.99      3.82 o 
  -4  14   2        0.00       -0.75      1.39 o 
  -3  14   2        2.01        0.86      1.00 o 
  -2  14   2       31.23       32.89      1.57 o 
  -1  14   2      115.48      131.68      2.71 o 
   0  14   2        7.30        6.70      0.82 o 
   1  14   2       32.69       47.10      1.46 o 
   2  14   2       50.94       48.52      1.78 o 
   3  14   2       26.00       23.03      1.87 o 
   4  14   2        1.68        2.22      1.69 o 
  -4  15   2       15.18       12.14      1.78 o 
  -3  15   2       29.00       29.42      1.70 o 
  -2  15   2        3.16        2.61      0.84 o 
  -1  15   2       29.35       30.29      1.58 o 
   0  15   2       67.77       65.10      3.23 o 
   1  15   2        1.66        2.83      0.77 o 
   2  15   2      100.19       94.70      3.34 o 
   3  15   2        0.60        1.27      1.49 o 
   4  15   2        0.15        0.00      2.06 o 
  -3  16   2        6.25        6.78      1.31 o 
  -2  16   2        4.74        3.62      1.04 o 
  -1  16   2       19.25       20.61      1.27 o 
   0  16   2        0.12        0.93      0.95 o 
   1  16   2       13.05       16.66      1.22 o 
   2  16   2       23.20       26.10      1.63 o 
   3  16   2       17.79       19.10      2.31 o 
  -3  17   2       13.82       11.14      2.62 o 
  -2  17   2       44.59       53.33      2.26 o 
  -1  17   2        1.08       -0.14      1.05 o 
   0  17   2        5.11        3.22      1.27 o 
   1  17   2       15.14       14.96      1.55 o 
   2  17   2        0.03       -0.48      1.22 o 
   3  17   2        7.62        6.78      2.10 o 
  -2  18   2        4.40        4.56      1.49 o 
  -1  18   2        7.49        4.85      1.42 o 
   0  18   2        1.53        3.03      1.35 o 
   1  18   2        5.62        7.34      1.22 o 
   2  18   2        0.92       -1.12      1.50 o 
  -1  19   2        8.04        1.20      1.62 o 
   0  19   2        3.81        2.18      1.60 o 
   1  19   2        0.11       -2.00      2.00 o 
  -5   0   3       38.79       39.58      1.96 o 
  -3   0   3      109.39       93.97      1.50 o 
  -1   0   3      469.54      496.21      6.30 o 
   1   0   3     7813.87     7476.61     89.74 o 
   3   0   3     4324.95     4194.32     51.05 o 
   5   0   3      105.08      122.83      6.75 o 
  -6   1   3       25.82       22.32      2.14 o 
  -5   1   3        4.49        5.96      0.84 o 
  -4   1   3       43.26       37.90      0.79 o 
  -3   1   3      620.76      571.10      4.72 o 
  -2   1   3      455.84      442.33      3.76 o 
  -1   1   3        0.44        0.32      0.14 o 
   0   1   3      242.41      310.16      2.69 o 
   1   1   3      195.00      177.88      1.58 o 
   2   1   3      313.10      332.13      3.05 o 
   3   1   3      469.67      487.30      4.58 o 
   4   1   3        1.78        0.28      0.87 o 
   5   1   3        2.91        6.34      1.81 o 
   6   1   3        4.42        3.52      1.19 o 
  -6   2   3        1.18        0.64      1.40 o 
  -5   2   3      186.30      192.43      2.78 o 
  -4   2   3       12.57        9.80      0.45 o 
  -3   2   3        0.86       -0.02      0.26 o 
  -2   2   3      345.09      395.95      3.19 o 
  -1   2   3    12200.94    11984.90    274.10 o 
   0   2   3     4918.76     4944.76     44.85 o 
   1   2   3     6837.64     6694.14     51.90 o 
   2   2   3       13.59       12.37      0.75 o 
   3   2   3      221.89      237.72      2.53 o 
   4   2   3        0.05       -0.50      0.66 o 
   5   2   3       56.62       63.81      2.89 o 
   6   2   3        0.28       -0.14      1.44 o 
  -6   3   3        0.00        1.20      1.42 o 
  -5   3   3      127.02      121.14      2.21 o 
  -4   3   3      238.61      214.17      2.44 o 
  -3   3   3        6.10        2.04      0.29 o 
  -2   3   3       28.27       32.46      0.60 o 
  -1   3   3      762.26      677.25      5.83 o 
   0   3   3      467.83      428.37      3.72 o 
   1   3   3     3011.46     2786.81     20.05 o 
   2   3   3        0.97        0.37      0.30 o 
   3   3   3       70.24       66.40      1.16 o 
   4   3   3      161.29      175.92      2.95 o 
   5   3   3       27.90       35.28      2.01 o 
   6   3   3        5.07        9.90      2.14 o 
  -6   4   3        0.11        0.17      1.47 o 
  -5   4   3       36.96       37.23      1.47 o 
  -4   4   3       75.57       72.52      1.28 o 
  -3   4   3       78.13       92.17      1.18 o 
  -2   4   3      198.89      215.30      2.22 o 
  -1   4   3      367.40      358.06      3.21 o 
   0   4   3       76.84      102.90      1.17 o 
   1   4   3     1333.51     1284.04      9.68 o 
   2   4   3      261.77      292.63      2.93 o 
   3   4   3      118.71      128.45      1.92 o 
   4   4   3       21.69       21.86      1.05 o 
   5   4   3        7.57       12.05      1.28 o 
  -6   5   3        0.01       -0.92      1.75 o 
  -5   5   3        2.38        0.42      0.89 o 
  -4   5   3      122.34      102.24      1.57 o 
  -3   5   3       55.18       53.56      0.87 o 
  -2   5   3      170.43      187.66      2.06 o 
  -1   5   3      383.40      427.06      3.97 o 
   0   5   3     5118.55     4989.84     42.53 o 
   1   5   3       34.03       28.56      0.54 o 
   2   5   3      145.75      131.31      1.76 o 
   3   5   3       84.22       84.61      1.59 o 
   4   5   3       15.62       12.09      0.87 o 
   5   5   3        0.02       -0.47      1.16 o 
  -6   6   3        0.99        2.24      1.78 o 
  -5   6   3        6.34        3.86      0.95 o 
  -4   6   3       13.14       13.23      0.75 o 
  -3   6   3      421.14      443.45      4.17 o 
  -2   6   3      626.81      613.96      5.62 o 
  -1   6   3       75.79       74.44      1.19 o 
   0   6   3        2.48        2.43      0.27 o 
   1   6   3        1.99        0.64      0.21 o 
   2   6   3       10.27        9.82      0.39 o 
   3   6   3      476.48      503.62      5.89 o 
   4   6   3       43.97       51.36      1.51 o 
   5   6   3       80.53      100.96      3.12 o 
  -5   7   3       86.93       96.07      2.61 o 
  -4   7   3        1.88        1.20      0.63 o 
  -3   7   3       51.63       41.10      0.97 o 
  -2   7   3      191.22      209.73      2.33 o 
  -1   7   3      805.02      775.36      8.13 o 
   0   7   3     2619.04     2778.93     23.92 o 
   1   7   3      367.15      355.27      3.07 o 
   2   7   3       17.54       15.28      0.81 o 
   3   7   3       16.66       20.16      0.85 o 
   4   7   3       43.66       47.02      1.55 o 
   5   7   3        0.73        0.21      1.21 o 
  -5   8   3       19.76       20.06      1.36 o 
  -4   8   3      185.19      190.67      2.94 o 
  -3   8   3        9.48        8.92      0.50 o 
  -2   8   3      359.26      353.74      3.65 o 
  -1   8   3        8.38        9.30      0.47 o 
   0   8   3     1967.75     2012.46     19.18 o 
   1   8   3       10.24       17.88      0.53 o 
   2   8   3      112.90      122.75      1.47 o 
   3   8   3        3.36        1.37      0.53 o 
   4   8   3       42.18       39.03      2.09 o 
   5   8   3        1.33       -0.27      1.48 o 
  -5   9   3       39.67       36.49      2.21 o 
  -4   9   3      149.54      154.90      3.21 o 
  -3   9   3       95.47      107.64      1.69 o 
  -2   9   3      167.03      189.66      2.50 o 
  -1   9   3        0.86        0.58      0.41 o 
   0   9   3       58.91       71.70      1.16 o 
   1   9   3      249.95      268.84      2.82 o 
   2   9   3       29.30       27.45      0.77 o 
   3   9   3       44.21       36.41      1.57 o 
   4   9   3       46.39       41.62      1.78 o 
   5   9   3        4.45        4.24      2.00 o 
  -5  10   3        2.19        0.10      1.35 o 
  -4  10   3        0.26        0.53      0.96 o 
  -3  10   3       31.67       35.36      1.08 o 
  -2  10   3      139.43      133.15      1.98 o 
  -1  10   3      738.41      724.98      9.60 o 
   0  10   3        3.79        1.62      0.37 o 
   1  10   3      121.85      114.25      1.50 o 
   2  10   3        2.83        2.89      0.47 o 
   3  10   3      131.91      123.05      2.34 o 
   4  10   3       11.72       11.77      1.31 o 
   5  10   3       33.91       34.06      4.83 o 
  -5  11   3        5.29        6.29      2.21 o 
  -4  11   3       50.79       48.46      2.39 o 
  -3  11   3        3.19        3.24      0.67 o 
  -2  11   3      218.52      214.71      2.87 o 
  -1  11   3       19.57       15.14      0.72 o 
   0  11   3      349.00      384.79      4.76 o 
   1  11   3      158.30      149.49      1.83 o 
   2  11   3       38.38       36.14      1.13 o 
   3  11   3        6.42        4.73      1.03 o 
   4  11   3        4.36        0.82      1.47 o 
   5  11   3        5.32        1.98      2.10 o 
  -5  12   3       23.14       23.71      2.09 o 
  -4  12   3       23.63       25.22      1.67 o 
  -3  12   3       15.29       11.98      0.93 o 
  -2  12   3        7.74       10.83      0.65 o 
  -1  12   3        5.73        5.12      0.56 o 
   0  12   3        3.08        2.50      0.52 o 
   1  12   3      143.87      146.33      2.05 o 
   2  12   3       31.39       32.55      1.14 o 
   3  12   3       51.97       47.28      2.22 o 
   4  12   3       76.29       88.48      3.86 o 
  -4  13   3        0.15        0.21      1.11 o 
  -3  13   3        2.35        3.56      0.94 o 
  -2  13   3       27.02       24.00      1.11 o 
  -1  13   3       17.26       14.27      0.77 o 
   0  13   3       10.98        9.27      0.91 o 
   1  13   3       15.56       12.74      0.78 o 
   2  13   3      132.86      145.89      2.66 o 
   3  13   3       13.95       17.92      2.01 o 
   4  13   3        3.56        5.50      1.52 o 
  -4  14   3        1.53        1.46      2.14 o 
  -3  14   3      132.02      150.25      3.71 o 
  -2  14   3       99.28       96.68      2.22 o 
  -1  14   3       19.02       18.80      1.09 o 
   0  14   3       64.76       82.83      2.12 o 
   1  14   3      101.81       95.67      1.96 o 
   2  14   3       93.18       99.18      3.79 o 
   3  14   3        0.00       -1.11      1.58 o 
   4  14   3        0.64        0.50      1.62 o 
  -4  15   3        6.56        7.21      1.73 o 
  -3  15   3       16.92       15.99      1.76 o 
  -2  15   3       14.11       15.98      1.09 o 
  -1  15   3       23.68       19.57      1.25 o 
   0  15   3       89.74       96.82      3.70 o 
   1  15   3       17.18       13.67      0.96 o 
   2  15   3       13.10       10.93      1.53 o 
   3  15   3       15.70       11.89      1.65 o 
  -3  16   3        0.78        0.76      1.20 o 
  -2  16   3       34.55       34.53      1.70 o 
  -1  16   3        4.92        2.00      0.96 o 
   0  16   3       63.59       73.96      2.26 o 
   1  16   3      101.19      107.83      2.73 o 
   2  16   3        2.73        3.32      1.24 o 
   3  16   3        3.08        4.10      1.96 o 
  -3  17   3        5.26        4.83      1.65 o 
  -2  17   3        3.99        2.19      1.10 o 
  -1  17   3       28.33       28.56      1.74 o 
   0  17   3        8.54        8.55      1.32 o 
   1  17   3       21.55       14.61      1.78 o 
   2  17   3       15.80       14.95      1.68 o 
   3  17   3        1.31        3.64      2.15 o 
  -2  18   3        2.59        1.22      1.37 o 
  -1  18   3        0.70        0.04      1.30 o 
   0  18   3        1.25        0.17      2.33 o 
   1  18   3       18.45       23.30      1.68 o 
   2  18   3        4.77        4.84      1.62 o 
  -1  19   3        5.08        4.63      1.68 o 
   0  19   3        1.04       -1.16      2.52 o 
   1  19   3       41.04       47.48      2.80 o 
  -6   0   4        6.93        9.09      2.01 o 
  -4   0   4       12.56       16.67      1.06 o 
  -2   0   4      511.84      493.27      5.19 o 
   0   0   4     5384.36     5969.94     70.91 o 
   2   0   4     3306.89     3858.95     45.51 o 
   4   0   4        6.06        5.00      0.94 o 
  -6   1   4        2.99        0.50      1.44 o 
  -5   1   4        0.72       -0.23      0.66 o 
  -4   1   4       11.89       18.72      0.63 o 
  -3   1   4        6.88        2.80      0.31 o 
  -2   1   4      340.59      359.09      3.12 o 
  -1   1   4      362.56      323.35      3.68 o 
   0   1   4      437.79      438.17      3.77 o 
   1   1   4        1.81        3.60      0.23 o 
   2   1   4        8.47        8.03      0.36 o 
   3   1   4      136.82      143.05      1.51 o 
   4   1   4        6.69        7.42      0.75 o 
   5   1   4        7.53        8.78      0.97 o 
  -6   2   4        0.87       -0.02      1.43 o 
  -5   2   4       97.50       92.23      1.77 o 
  -4   2   4        2.74        1.39      0.39 o 
  -3   2   4        2.36        1.42      0.31 o 
  -2   2   4      722.86      724.09      6.55 o 
  -1   2   4     4589.20     4433.14     53.62 o 
   0   2   4     2435.77     2502.23     21.96 o 
   1   2   4      263.64      279.67      2.47 o 
   2   2   4      101.78      108.64      1.21 o 
   3   2   4        2.56        3.40      0.40 o 
   4   2   4       44.29       48.48      1.65 o 
   5   2   4       18.61       14.37      1.16 o 
  -6   3   4        3.90        1.18      1.50 o 
  -5   3   4        9.41       10.13      0.78 o 
  -4   3   4       13.93       17.24      0.59 o 
  -3   3   4       36.30       36.57      0.70 o 
  -2   3   4        0.22        1.58      0.21 o 
  -1   3   4     1368.19     1341.24     20.02 o 
   0   3   4     1310.83     1295.46     12.04 o 
   1   3   4     2107.14     2238.71     17.74 o 
   2   3   4      161.66      172.94      1.95 o 
   3   3   4      204.81      212.49      2.91 o 
   4   3   4      312.19      310.92      4.53 o 
   5   3   4       15.43       16.30      1.20 o 
  -6   4   4        0.17        0.62      1.51 o 
  -5   4   4       98.17      104.38      1.94 o 
  -4   4   4      458.25      440.53      4.65 o 
  -3   4   4       26.77       21.40      0.66 o 
  -2   4   4       59.93       73.93      0.95 o 
  -1   4   4      110.48      102.45      1.10 o 
   0   4   4       10.64        6.53      0.34 o 
   1   4   4     1630.52     1596.74     11.61 o 
   2   4   4       56.92       60.70      0.90 o 
   3   4   4      235.49      237.09      3.21 o 
   4   4   4       26.11       24.94      1.17 o 
   5   4   4        1.76        3.47      1.20 o 
  -6   5   4        0.27        0.95      1.80 o 
  -5   5   4        5.94        7.46      1.06 o 
  -4   5   4        0.13        0.81      0.52 o 
  -3   5   4       14.45       17.38      0.56 o 
  -2   5   4     1026.54     1075.42      9.51 o 
  -1   5   4      569.01      531.75      4.89 o 
   0   5   4     3601.97     3730.51     29.62 o 
   1   5   4      883.27      904.99      7.19 o 
   2   5   4       59.73       54.19      0.75 o 
   3   5   4       49.02       44.57      1.30 o 
   4   5   4       19.72       15.70      1.09 o 
   5   5   4        1.25        3.60      1.18 o 
  -5   6   4       59.48       50.86      1.86 o 
  -4   6   4        5.27        3.72      0.58 o 
  -3   6   4      303.44      299.41      3.25 o 
  -2   6   4       93.01       89.19      1.16 o 
  -1   6   4      337.90      332.15      3.37 o 
   0   6   4      692.98      718.57      6.48 o 
   1   6   4       38.69       37.23      0.67 o 
   2   6   4      386.68      373.38      3.27 o 
   3   6   4       11.57        9.04      0.69 o 
   4   6   4        0.52       -0.88      0.88 o 
   5   6   4        4.03        1.44      1.53 o 
  -5   7   4        9.67       11.31      1.21 o 
  -4   7   4       10.88       10.72      0.66 o 
  -3   7   4       33.86       32.44      0.86 o 
  -2   7   4       71.05       65.47      1.03 o 
  -1   7   4       27.27       30.30      0.68 o 
   0   7   4      123.09      127.68      1.66 o 
   1   7   4      142.08      116.98      1.29 o 
   2   7   4       32.97       29.77      0.67 o 
   3   7   4      154.85      155.71      2.62 o 
   4   7   4       62.45       55.67      1.93 o 
   5   7   4       10.95       12.53      1.75 o 
  -5   8   4        4.42        2.03      1.24 o 
  -4   8   4       82.54       80.63      2.18 o 
  -3   8   4        0.01       -0.14      0.41 o 
  -2   8   4        7.37        6.17      0.38 o 
  -1   8   4      430.84      433.42      4.55 o 
   0   8   4       54.75       58.52      1.02 o 
   1   8   4      435.62      458.68      4.07 o 
   2   8   4       28.50       26.25      0.72 o 
   3   8   4        0.29       -0.31      0.62 o 
   4   8   4        0.13        1.65      1.05 o 
   5   8   4       11.71       14.63      2.29 o 
  -5   9   4        0.24        0.02      1.32 o 
  -4   9   4       67.04       60.25      1.94 o 
  -3   9   4       41.87       50.38      1.36 o 
  -2   9   4      691.98      665.59      7.16 o 
  -1   9   4      321.17      310.86      3.90 o 
   0   9   4      154.46      144.97      1.90 o 
   1   9   4      503.21      453.69      4.42 o 
   2   9   4        8.71        7.41      0.49 o 
   3   9   4       12.39       12.07      0.87 o 
   4   9   4       17.56       13.87      1.13 o 
   5   9   4       59.70       65.91      4.02 o 
  -5  10   4        0.06       -2.84      2.84 o 
  -4  10   4       77.89       78.80      2.29 o 
  -3  10   4       45.14       54.15      1.66 o 
  -2  10   4      223.44      205.08      2.71 o 
  -1  10   4      143.33      150.02      2.27 o 
   0  10   4      242.21      242.02      2.98 o 
   1  10   4      273.47      250.17      2.84 o 
   2  10   4        3.03        2.56      0.56 o 
   3  10   4      154.32      148.47      2.70 o 
   4  10   4        1.27        1.94      1.19 o 
   5  10   4        1.90        1.21      2.29 o 
  -5  11   4        3.60        4.13      1.69 o 
  -4  11   4       41.21       45.69      1.91 o 
  -3  11   4       30.69       34.90      2.06 o 
  -2  11   4      253.98      249.47      3.19 o 
  -1  11   4       97.23       96.25      1.73 o 
   0  11   4        0.63        2.43      0.50 o 
   1  11   4       80.53       98.77      1.57 o 
   2  11   4       16.36       16.30      0.67 o 
   3  11   4        1.50       -0.80      1.11 o 
   4  11   4       13.98        9.59      1.38 o 
  -4  12   4       12.48       13.39      1.22 o 
  -3  12   4        9.20        9.62      1.06 o 
  -2  12   4        4.82        5.51      0.64 o 
  -1  12   4       13.31       12.59      0.78 o 
   0  12   4       34.09       38.45      1.15 o 
   1  12   4       14.04       12.63      0.64 o 
   2  12   4       11.03        9.68      0.72 o 
   3  12   4       67.40       72.28      5.46 o 
   4  12   4        2.92        1.47      1.49 o 
  -4  13   4        2.46       -0.91      1.13 o 
  -3  13   4       28.68       27.72      1.92 o 
  -2  13   4       32.90       31.83      1.35 o 
  -1  13   4       20.76       22.11      1.56 o 
   0  13   4       24.52       19.60      0.97 o 
   1  13   4       20.49       16.05      0.85 o 
   2  13   4        7.76        6.59      0.69 o 
   3  13   4        0.21        0.63      0.98 o 
   4  13   4       31.63       30.67      2.12 o 
  -4  14   4        8.33       10.47      1.36 o 
  -3  14   4        0.34       -0.53      1.01 o 
  -2  14   4       33.56       30.07      1.38 o 
  -1  14   4        9.36        8.32      0.80 o 
   0  14   4       57.72       58.46      1.77 o 
   1  14   4       16.73       18.51      0.90 o 
   2  14   4        4.98        5.49      1.12 o 
   3  14   4        2.90        2.77      1.05 o 
   4  14   4        0.18        1.61      1.42 o 
  -4  15   4        2.66        1.30      1.66 o 
  -3  15   4        5.76        4.97      1.14 o 
  -2  15   4        5.15        6.56      0.94 o 
  -1  15   4       11.20       12.37      1.07 o 
   0  15   4        0.14       -0.91      0.91 o 
   1  15   4       13.85       12.24      0.95 o 
   2  15   4       11.56       12.81      2.18 o 
   3  15   4        5.75        4.66      1.32 o 
  -3  16   4       13.35        9.38      1.42 o 
  -2  16   4        2.67        2.26      1.06 o 
  -1  16   4        0.09       -0.35      1.14 o 
   0  16   4        3.69        5.08      1.04 o 
   1  16   4        2.10        2.57      1.49 o 
   2  16   4       21.52       22.19      1.93 o 
   3  16   4        0.38        1.76      1.98 o 
  -3  17   4       10.18        6.64      1.65 o 
  -2  17   4       13.50        9.07      1.23 o 
  -1  17   4        2.16        1.27      1.24 o 
   0  17   4        8.44        6.93      1.17 o 
   1  17   4       13.49       12.03      1.34 o 
   2  17   4        0.02       -0.19      1.50 o 
  -2  18   4       11.05        9.96      1.48 o 
  -1  18   4       37.84       41.46      2.94 o 
   0  18   4        0.53       -0.17      1.37 o 
   1  18   4        5.54        5.52      2.04 o 
   2  18   4       10.93       13.33      1.73 o 
  -1  19   4        0.28       -0.35      1.86 o 
   0  19   4        2.12        0.74      1.79 o 
   1  19   4        0.45       -0.32      1.62 o 
  -5   0   5        7.50        3.78      0.91 o 
  -3   0   5       58.90       65.55      1.33 o 
  -1   0   5      337.64      342.47      4.56 o 
   1   0   5     4182.64     4167.86     47.35 o 
   3   0   5      204.38      221.64      3.43 o 
   5   0   5        2.11        2.28      1.34 o 
  -6   1   5        1.76        2.23      1.63 o 
  -5   1   5       61.68       54.69      1.33 o 
  -4   1   5       36.78       40.33      0.86 o 
  -3   1   5      379.89      404.12      3.74 o 
  -2   1   5        0.10        0.13      0.24 o 
  -1   1   5     3648.20     3675.06     32.84 o 
   0   1   5       34.49       30.92      0.54 o 
   1   1   5      981.24      971.15      7.87 o 
   2   1   5      773.86      763.54      6.40 o 
   3   1   5       33.99       31.94      0.74 o 
   4   1   5        3.40        2.19      0.71 o 
   5   1   5       51.02       57.40      2.97 o 
  -6   2   5        3.98        4.55      1.68 o 
  -5   2   5        9.66        7.63      0.71 o 
  -4   2   5       25.30       20.94      0.68 o 
  -3   2   5       80.56       69.36      1.04 o 
  -2   2   5      377.96      396.19      4.06 o 
  -1   2   5       29.90       30.38      0.57 o 
   0   2   5      135.93      145.62      1.43 o 
   1   2   5      254.01      206.17      1.86 o 
   2   2   5       61.51       53.92      0.79 o 
   3   2   5       79.52       84.36      1.34 o 
   4   2   5       54.92       58.16      1.58 o 
   5   2   5        8.27        8.14      1.07 o 
  -6   3   5       11.57       11.02      1.78 o 
  -5   3   5      210.80      228.52      2.98 o 
  -4   3   5        6.57        8.72      0.56 o 
  -3   3   5      199.39      198.99      2.03 o 
  -2   3   5      140.92      144.68      1.75 o 
  -1   3   5       89.84       88.90      1.24 o 
   0   3   5     1627.94     1677.17     13.35 o 
   1   3   5      161.48      156.64      1.61 o 
   2   3   5        2.49        3.60      0.29 o 
   3   3   5     1358.98     1345.83     13.80 o 
   4   3   5        7.78        6.95      0.78 o 
   5   3   5        2.52        8.54      1.31 o 
  -6   4   5       21.30       16.45      1.91 o 
  -5   4   5        0.88        2.78      0.75 o 
  -4   4   5      108.77       91.09      1.57 o 
  -3   4   5       37.47       33.29      0.65 o 
  -2   4   5     1195.66     1201.37     11.51 o 
  -1   4   5      339.91      330.02      3.90 o 
   0   4   5    11539.06    11738.49    130.78 o 
   1   4   5      177.00      168.48      1.68 o 
   2   4   5       49.65       54.91      0.73 o 
   3   4   5      194.04      191.66      2.63 o 
   4   4   5      132.30      117.42      2.35 o 
   5   4   5        7.48        6.42      1.00 o 
  -6   5   5       23.73       21.30      2.08 o 
  -5   5   5       43.86       39.72      1.43 o 
  -4   5   5       76.94       73.90      1.35 o 
  -3   5   5      286.08      292.37      2.78 o 
  -2   5   5       85.56       86.29      1.30 o 
  -1   5   5       68.48       75.49      1.04 o 
   0   5   5      301.96      341.38      3.16 o 
   1   5   5      531.97      506.11      4.20 o 
   2   5   5        8.24        9.28      0.50 o 
   3   5   5        0.39        1.53      0.51 o 
   4   5   5       49.19       54.35      1.72 o 
   5   5   5        0.76       -0.75      1.12 o 
  -5   6   5       68.45       78.81      2.35 o 
  -4   6   5       71.06       74.87      1.54 o 
  -3   6   5       28.50       28.10      0.68 o 
  -2   6   5      608.84      632.04      5.82 o 
  -1   6   5        3.88        2.21      0.24 o 
   0   6   5      816.27      783.17      7.39 o 
   1   6   5      586.35      568.83      4.71 o 
   2   6   5        7.88        7.29      0.35 o 
   3   6   5      161.69      146.95      2.23 o 
   4   6   5       83.20       93.47      2.23 o 
   5   6   5        0.02        0.94      1.16 o 
  -5   7   5        5.37        4.74      1.25 o 
  -4   7   5        1.28        1.60      0.63 o 
  -3   7   5       32.45       26.51      1.05 o 
  -2   7   5      144.79      148.84      1.96 o 
  -1   7   5     1291.50     1356.24     12.81 o 
   0   7   5        1.44        2.02      0.30 o 
   1   7   5      116.92       92.68      1.21 o 
   2   7   5       60.55       61.47      0.95 o 
   3   7   5        8.80        9.86      0.67 o 
   4   7   5        0.02        2.17      0.84 o 
   5   7   5        1.31        1.60      1.20 o 
  -5   8   5        0.19        0.85      1.53 o 
  -4   8   5      209.11      218.68      3.22 o 
  -3   8   5       19.85       18.85      0.76 o 
  -2   8   5      317.18      328.23      3.45 o 
  -1   8   5      435.96      430.87      4.83 o 
   0   8   5        3.62        7.29      0.54 o 
   1   8   5      105.87      121.08      1.63 o 
   2   8   5      101.96       96.67      1.35 o 
   3   8   5      137.88      149.41      2.33 o 
   4   8   5       45.04       57.85      1.83 o 
   5   8   5       15.93       19.01      1.45 o 
  -5   9   5        5.80        2.57      1.61 o 
  -4   9   5        1.74        2.17      0.94 o 
  -3   9   5       41.44       35.08      1.24 o 
  -2   9   5        6.87        6.96      0.48 o 
  -1   9   5        0.79        0.84      0.42 o 
   0   9   5      511.80      540.92      6.04 o 
   1   9   5        0.08        2.01      0.42 o 
   2   9   5       17.24       18.88      1.02 o 
   3   9   5       15.08       14.39      0.77 o 
   4   9   5        1.59        0.35      0.91 o 
   5   9   5        2.06        0.80      1.43 o 
  -5  10   5        0.05       -1.64      1.64 o 
  -4  10   5       49.78       56.26      2.48 o 
  -3  10   5        0.06       -0.33      0.68 o 
  -2  10   5       20.00       24.06      1.07 o 
  -1  10   5       73.45       70.06      1.49 o 
   0  10   5      240.46      230.65      2.92 o 
   1  10   5       31.02       35.42      0.95 o 
   2  10   5      250.07      245.23      2.99 o 
   3  10   5      206.42      207.12      3.13 o 
   4  10   5        6.33        5.98      1.11 o 
  -5  11   5        7.53        6.75      2.06 o 
  -4  11   5        0.93       -0.17      2.08 o 
  -3  11   5        4.38        3.94      0.80 o 
  -2  11   5       80.94       95.77      1.81 o 
  -1  11   5       28.03       30.44      1.02 o 
   0  11   5        2.01       -0.13      0.44 o 
   1  11   5      266.49      267.93      3.38 o 
   2  11   5      278.98      296.06      3.73 o 
   3  11   5       67.80       67.98      1.92 o 
   4  11   5        0.39       -0.78      1.13 o 
  -4  12   5       20.09       23.98      1.62 o 
  -3  12   5       29.28       24.06      1.21 o 
  -2  12   5       59.76       66.78      1.65 o 
  -1  12   5       10.57       11.44      0.71 o 
   0  12   5      115.80      122.56      1.97 o 
   1  12   5        4.18        3.61      0.55 o 
   2  12   5       35.20       33.54      1.68 o 
   3  12   5        0.04        0.25      1.04 o 
   4  12   5        4.20        2.35      1.21 o 
  -4  13   5        6.11        8.51      2.14 o 
  -3  13   5      135.67      137.34      2.81 o 
  -2  13   5        0.17       -0.41      0.82 o 
  -1  13   5        1.71        1.02      0.62 o 
   0  13   5       24.74       21.16      0.89 o 
   1  13   5      141.62      125.51      2.27 o 
   2  13   5       33.47       35.40      1.57 o 
   3  13   5       25.63       24.93      1.43 o 
   4  13   5        1.18        1.94      1.72 o 
  -4  14   5       14.54       14.01      1.73 o 
  -3  14   5       26.20       28.23      1.52 o 
  -2  14   5        4.95        2.37      0.83 o 
  -1  14   5       34.70       34.11      2.25 o 
   0  14   5       13.76       13.34      0.96 o 
   1  14   5       98.29       97.20      2.09 o 
   2  14   5        7.45        8.21      1.21 o 
   3  14   5        6.81        6.39      1.16 o 
  -3  15   5        3.26        3.57      1.18 o 
  -2  15   5        4.17        4.19      0.90 o 
  -1  15   5       29.79       27.51      1.67 o 
   0  15   5       47.17       49.52      1.70 o 
   1  15   5        0.46        0.20      0.83 o 
   2  15   5       43.33       41.24      2.20 o 
   3  15   5        6.98        4.11      1.54 o 
  -3  16   5       10.88       13.83      1.73 o 
  -2  16   5        5.43        5.38      1.12 o 
  -1  16   5       13.03       12.61      1.39 o 
   0  16   5        0.80       -0.67      1.18 o 
   1  16   5       27.86       35.86      1.77 o 
   2  16   5        4.34        4.67      1.33 o 
   3  16   5        1.02        3.52      2.65 o 
  -3  17   5        0.08       -0.99      2.18 o 
  -2  17   5       34.29       38.11      2.07 o 
  -1  17   5       15.96       16.86      1.95 o 
   0  17   5       42.02       42.72      2.47 o 
   1  17   5       29.20       23.73      1.69 o 
   2  17   5       24.71       26.05      2.03 o 
  -2  18   5        5.71        3.63      1.40 o 
  -1  18   5        4.48        1.80      1.49 o 
   0  18   5       10.07        7.20      1.82 o 
   1  18   5        1.70       -0.59      1.57 o 
  -1  19   5        3.62        2.99      2.00 o 
   0  19   5       11.50        9.55      3.37 o 
  -6   0   6        0.00       -2.65      2.65 o 
  -4   0   6      683.97      644.87      8.62 o 
  -2   0   6      334.93      385.02      5.19 o 
   0   0   6      552.96      546.57      7.88 o 
   2   0   6      114.27       78.99      1.43 o 
   4   0   6        0.11       -0.35      1.10 o 
  -6   1   6        2.00        3.46      1.92 o 
  -5   1   6        5.52        3.52      0.78 o 
  -4   1   6        0.03        0.07      0.44 o 
  -3   1   6       38.91       36.89      0.71 o 
  -2   1   6      827.30      830.08      7.11 o 
  -1   1   6       25.08       25.08      0.62 o 
   0   1   6       66.78       68.21      0.86 o 
   1   1   6      142.94      128.11      1.36 o 
   2   1   6      278.28      284.66      2.64 o 
   3   1   6        0.00        0.04      0.44 o 
   4   1   6        1.04        1.29      0.78 o 
   5   1   6        8.36       10.41      1.10 o 
  -6   2   6        0.47       -1.39      1.96 o 
  -5   2   6       97.63      100.68      2.01 o 
  -4   2   6       43.51       39.09      1.12 o 
  -3   2   6       72.42       76.41      1.07 o 
  -2   2   6       55.20       38.24      0.83 o 
  -1   2   6     1454.05     1516.59     16.29 o 
   0   2   6      344.88      337.73      2.85 o 
   1   2   6        2.58        1.03      0.24 o 
   2   2   6     1607.06     1507.23     12.19 o 
   3   2   6        0.74       -0.42      0.54 o 
   4   2   6        0.18       -0.56      0.94 o 
   5   2   6       26.23       25.19      1.45 o 
  -6   3   6        0.03       -2.58      2.58 o 
  -5   3   6        3.00        2.87      0.80 o 
  -4   3   6        0.23       -0.48      0.48 o 
  -3   3   6       10.93        9.76      0.45 o 
  -2   3   6      136.31      161.15      2.08 o 
  -1   3   6      290.77      310.48      3.52 o 
   0   3   6     1198.48     1189.17      9.96 o 
   1   3   6      143.86      138.03      1.44 o 
   2   3   6        4.12        3.91      0.29 o 
   3   3   6      186.04      171.59      2.68 o 
   4   3   6      206.86      189.13      3.87 o 
   5   3   6        9.97       12.28      1.33 o 
  -6   4   6        1.00       -2.10      2.10 o 
  -5   4   6       52.70       42.29      1.35 o 
  -4   4   6        5.92        3.82      0.56 o 
  -3   4   6       80.12       80.90      1.12 o 
  -2   4   6       90.34       74.56      1.23 o 
  -1   4   6       45.42       47.54      1.04 o 
   0   4   6       28.13       27.91      0.58 o 
   1   4   6      451.20      422.73      3.85 o 
   2   4   6        4.56        6.18      0.34 o 
   3   4   6        2.59        1.37      0.54 o 
   4   4   6       46.59       64.24      2.37 o 
   5   4   6        1.32       -0.03      1.14 o 
  -5   5   6      152.20      161.35      2.72 o 
  -4   5   6        3.42        3.28      0.61 o 
  -3   5   6        7.91        7.31      0.40 o 
  -2   5   6      671.59      647.49      6.51 o 
  -1   5   6     1910.96     2001.88     19.16 o 
   0   5   6       60.33       52.91      1.00 o 
   1   5   6        6.00        4.91      0.31 o 
   2   5   6       93.34      103.53      1.20 o 
   3   5   6      333.15      305.59      3.82 o 
   4   5   6        1.09        1.09      1.01 o 
   5   5   6       21.47       19.09      1.58 o 
  -5   6   6       15.33       15.17      1.21 o 
  -4   6   6      119.13      130.29      2.15 o 
  -3   6   6       97.93      102.38      1.48 o 
  -2   6   6        0.86        0.29      0.37 o 
  -1   6   6      164.45      186.99      2.14 o 
   0   6   6       26.28       29.33      0.68 o 
   1   6   6      317.72      310.40      2.79 o 
   2   6   6       22.33       26.12      0.84 o 
   3   6   6      161.35      145.76      2.30 o 
   4   6   6      126.27      133.26      2.79 o 
   5   6   6        4.29        4.60      1.22 o 
  -5   7   6       59.51       66.55      2.59 o 
  -4   7   6       11.88       11.88      0.82 o 
  -3   7   6       14.05       14.53      0.70 o 
  -2   7   6      120.13      130.99      1.98 o 
  -1   7   6      157.61      150.70      1.84 o 
   0   7   6      158.41      142.39      1.69 o 
   1   7   6     1032.79     1003.85      8.31 o 
   2   7   6       14.24       17.20      0.68 o 
   3   7   6        2.06        3.05      0.64 o 
   4   7   6      144.39      151.16      3.07 o 
   5   7   6        9.62       17.23      1.72 o 
  -5   8   6       46.74       48.51      2.30 o 
  -4   8   6       19.67       22.24      1.21 o 
  -3   8   6       62.18       66.13      1.45 o 
  -2   8   6       54.35       59.47      1.00 o 
  -1   8   6       56.40       53.37      0.94 o 
   0   8   6        8.94        8.41      0.44 o 
   1   8   6      230.21      219.38      2.66 o 
   2   8   6       91.84       87.35      1.39 o 
   3   8   6      135.66      136.68      2.23 o 
   4   8   6        6.70        4.05      0.96 o 
   5   8   6       29.84       36.63      2.33 o 
  -5   9   6        2.01        0.93      1.34 o 
  -4   9   6        1.02       -0.05      1.24 o 
  -3   9   6       14.12       11.26      0.82 o 
  -2   9   6       31.24       27.49      0.97 o 
  -1   9   6     1177.52     1207.00     11.81 o 
   0   9   6     1126.63     1201.70     12.39 o 
   1   9   6      219.21      220.42      3.48 o 
   2   9   6       62.12       67.32      1.26 o 
   3   9   6       53.10       55.82      1.62 o 
   4   9   6        9.35       10.36      1.05 o 
  -5  10   6       37.40       34.75      2.49 o 
  -4  10   6        0.18        0.33      1.10 o 
  -3  10   6       12.76       11.96      0.85 o 
  -2  10   6       59.81       52.80      1.41 o 
  -1  10   6        1.44        0.92      0.48 o 
   0  10   6       20.65       27.16      0.85 o 
   1  10   6       81.75       77.24      1.46 o 
   2  10   6       30.03       33.02      1.14 o 
   3  10   6       54.13       52.67      1.64 o 
   4  10   6        0.70        1.09      1.12 o 
  -5  11   6       11.35        9.17      2.22 o 
  -4  11   6       15.01       13.40      1.37 o 
  -3  11   6      140.51      157.30      3.36 o 
  -2  11   6       26.62       29.44      1.18 o 
  -1  11   6        8.03        8.20      0.58 o 
   0  11   6        1.49        0.58      0.49 o 
   1  11   6       10.61       15.19      0.80 o 
   2  11   6      136.65      152.11      2.31 o 
   3  11   6       44.88       38.93      1.59 o 
   4  11   6        0.15       -1.17      1.17 o 
  -4  12   6        3.04        5.21      1.31 o 
  -3  12   6      166.51      170.28      3.57 o 
  -2  12   6       13.29       19.09      1.06 o 
  -1  12   6        5.68        6.08      0.67 o 
   0  12   6       32.78       36.51      1.16 o 
   1  12   6       23.44       24.30      1.16 o 
   2  12   6       49.60       45.69      1.59 o 
   3  12   6       12.89       10.82      1.42 o 
   4  12   6        9.54       10.15      1.36 o 
  -4  13   6        0.80       -0.41      1.45 o 
  -3  13   6        2.96        2.87      1.01 o 
  -2  13   6        0.08       -0.81      0.81 o 
  -1  13   6        5.83        9.14      0.95 o 
   0  13   6       30.67       33.68      1.18 o 
   1  13   6        3.13        1.63      0.72 o 
   2  13   6       19.98       20.64      1.22 o 
   3  13   6        0.16        0.31      1.06 o 
   4  13   6        1.43       -0.47      1.53 o 
  -4  14   6        0.41       -0.95      1.97 o 
  -3  14   6        0.02       -1.43      1.43 o 
  -2  14   6       34.84       34.26      1.48 o 
  -1  14   6       34.17       34.23      2.33 o 
   0  14   6       96.57       95.19      2.70 o 
   1  14   6       76.16       85.86      2.25 o 
   2  14   6       10.20       10.40      1.26 o 
   3  14   6        1.79        0.77      1.16 o 
  -3  15   6       12.11       13.49      1.49 o 
  -2  15   6        0.05       -0.15      0.95 o 
  -1  15   6        2.25        1.84      1.06 o 
   0  15   6        0.01       -0.28      1.09 o 
   1  15   6        0.09        0.15      0.86 o 
   2  15   6        9.63        4.26      1.52 o 
   3  15   6        8.67        7.24      4.36 o 
  -3  16   6        0.03        0.60      1.52 o 
  -2  16   6        2.35        2.73      1.13 o 
  -1  16   6        1.39        0.79      1.20 o 
   0  16   6       15.32       12.78      1.37 o 
   1  16   6       30.90       38.15      2.14 o 
   2  16   6       33.38       31.38      4.43 o 
  -2  17   6        2.96        3.41      1.64 o 
  -1  17   6       21.50       21.71      1.56 o 
   0  17   6        0.60        0.39      1.14 o 
   1  17   6        6.49        8.82      1.95 o 
   2  17   6        0.55       -2.00      2.00 o 
  -1  18   6        0.00       -1.87      1.87 o 
   0  18   6        1.52        0.67      1.93 o 
   1  18   6        0.05        0.67      2.18 o 
  -5   0   7        0.03        0.31      1.60 o 
  -3   0   7      198.06      173.94      2.80 o 
  -1   0   7       37.47       56.43      1.33 o 
   1   0   7       90.25      118.61      1.87 o 
   3   0   7        9.22       16.16      1.58 o 
   5   0   7        0.25        3.82      3.24 o 
  -6   1   7        5.41       -0.26      1.96 o 
  -5   1   7        0.31        0.74      0.82 o 
  -4   1   7      204.12      209.64      3.27 o 
  -3   1   7      163.79      169.95      1.79 o 
  -2   1   7      245.79      236.55      2.53 o 
  -1   1   7       34.10       36.17      0.65 o 
   0   1   7      175.80      202.29      2.18 o 
   1   1   7      129.66      121.01      1.39 o 
   2   1   7        0.03       -0.34      0.38 o 
   3   1   7        0.17        0.30      0.51 o 
   4   1   7        2.57        3.33      1.10 o 
   5   1   7        6.01        8.02      1.23 o 
  -6   2   7        3.18        3.66      1.68 o 
  -5   2   7       41.34       35.06      1.42 o 
  -4   2   7       20.20       17.88      0.75 o 
  -3   2   7       15.79       16.23      0.54 o 
  -2   2   7       31.63       40.65      0.77 o 
  -1   2   7      529.06      534.37      5.10 o 
   0   2   7      284.36      252.25      2.42 o 
   1   2   7      308.73      269.51      2.63 o 
   2   2   7       23.22       29.06      0.67 o 
   3   2   7       60.00       68.25      1.64 o 
   4   2   7       70.84       75.03      2.28 o 
   5   2   7        0.75        0.70      1.16 o 
  -5   3   7       36.54       28.53      1.29 o 
  -4   3   7       13.34       11.29      0.65 o 
  -3   3   7      167.49      186.83      2.18 o 
  -2   3   7      212.81      186.54      2.78 o 
  -1   3   7       18.06       18.05      0.52 o 
   0   3   7       43.80       38.53      0.72 o 
   1   3   7       59.90       60.88      0.89 o 
   2   3   7       19.89       19.36      0.87 o 
   3   3   7       84.50       91.01      1.95 o 
   4   3   7       14.20       10.26      1.10 o 
   5   3   7        8.01        4.24      1.22 o 
  -5   4   7        7.42        8.23      0.88 o 
  -4   4   7       15.79       11.89      0.71 o 
  -3   4   7       18.93       21.10      0.93 o 
  -2   4   7       50.06       52.10      1.18 o 
  -1   4   7      622.88      597.66      6.08 o 
   0   4   7       37.91       50.46      0.85 o 
   1   4   7      103.22       90.81      1.18 o 
   2   4   7       71.45       72.25      1.19 o 
   3   4   7        7.58        7.85      0.76 o 
   4   4   7        5.46       10.70      1.14 o 
   5   4   7       12.48       13.46      2.16 o 
  -5   5   7        2.55        2.70      0.89 o 
  -4   5   7       63.43       68.99      1.52 o 
  -3   5   7       10.95        9.58      0.92 o 
  -2   5   7      332.41      306.78      3.90 o 
  -1   5   7      561.99      543.16      5.59 o 
   0   5   7       93.17       87.39      1.13 o 
   1   5   7       33.47       29.94      0.75 o 
   2   5   7        4.95        5.09      0.35 o 
   3   5   7       19.79       17.24      0.88 o 
   4   5   7        6.41        7.29      1.17 o 
   5   5   7        0.00       -0.95      1.35 o 
  -5   6   7        1.72        3.07      1.06 o 
  -4   6   7       73.60       70.31      1.54 o 
  -3   6   7       67.35       63.64      1.37 o 
  -2   6   7       41.36       44.89      1.01 o 
  -1   6   7      198.71      230.06      2.56 o 
   0   6   7        3.76        2.12      0.33 o 
   1   6   7      352.82      355.36      3.29 o 
   2   6   7       37.54       41.88      0.91 o 
   3   6   7       18.05       19.34      0.99 o 
   4   6   7        0.00        0.54      0.98 o 
   5   6   7        5.82        5.21      1.28 o 
  -5   7   7       12.53       11.38      2.56 o 
  -4   7   7       13.19       10.31      0.72 o 
  -3   7   7        2.27        1.93      0.61 o 
  -2   7   7      187.84      189.63      2.41 o 
  -1   7   7      267.02      276.85      3.02 o 
   0   7   7      191.13      200.45      2.23 o 
   1   7   7        6.23        6.69      0.49 o 
   2   7   7      499.20      543.32      5.68 o 
   3   7   7      111.16      113.27      2.12 o 
   4   7   7       16.95       17.65      1.38 o 
   5   7   7        5.14        3.84      1.37 o 
  -5   8   7        4.83        2.63      1.37 o 
  -4   8   7        0.08        0.53      0.80 o 
  -3   8   7      223.69      239.58      3.41 o 
  -2   8   7       97.22       95.60      1.60 o 
  -1   8   7      483.73      501.58      5.05 o 
   0   8   7      476.03      438.92      4.48 o 
   1   8   7       45.24       48.53      1.04 o 
   2   8   7      104.45      109.52      1.70 o 
   3   8   7       20.45       16.61      0.97 o 
   4   8   7       91.84       89.87      2.39 o 
  -5   9   7       10.80        8.55      1.45 o 
  -4   9   7        5.92        5.40      1.00 o 
  -3   9   7        4.26        6.11      0.83 o 
  -2   9   7        0.32       -0.55      0.55 o 
  -1   9   7       46.11       47.27      0.99 o 
   0   9   7       30.19       23.46      0.80 o 
   1   9   7      111.76      110.30      2.21 o 
   2   9   7       10.13       10.44      0.71 o 
   3   9   7        6.31        4.84      0.79 o 
   4   9   7       43.11       44.34      1.98 o 
  -5  10   7        1.80        0.85      1.60 o 
  -4  10   7       43.92       55.43      2.81 o 
  -3  10   7        6.84        5.95      0.86 o 
  -2  10   7       33.06       34.47      1.35 o 
  -1  10   7      455.12      453.31      6.60 o 
   0  10   7        6.01        7.24      0.53 o 
   1  10   7      447.44      470.47      5.42 o 
   2  10   7        7.56        8.78      0.69 o 
   3  10   7       37.75       36.66      1.43 o 
   4  10   7       27.14       33.53      1.81 o 
  -4  11   7       98.13       99.90      3.14 o 
  -3  11   7       78.52       78.76      2.32 o 
  -2  11   7        0.60       -0.07      0.72 o 
  -1  11   7       45.24       51.25      1.44 o 
   0  11   7        7.66        2.48      0.53 o 
   1  11   7      170.09      182.12      2.80 o 
   2  11   7       30.62       24.51      1.14 o 
   3  11   7        1.11        1.62      0.94 o 
   4  11   7        7.60        4.99      1.28 o 
  -4  12   7       21.74       21.87      2.21 o 
  -3  12   7        5.78        3.04      1.05 o 
  -2  12   7        3.67        2.90      1.36 o 
  -1  12   7        7.43        6.72      0.81 o 
   0  12   7       23.96       28.06      1.13 o 
   1  12   7       71.49       69.55      1.69 o 
   2  12   7       14.09       13.23      1.57 o 
   3  12   7       19.50       15.41      1.38 o 
   4  12   7        1.66       -1.06      1.28 o 
  -4  13   7        9.08       12.28      1.65 o 
  -3  13   7        0.08       -0.27      1.03 o 
  -2  13   7       81.70       93.85      2.47 o 
  -1  13   7        5.14        4.55      1.01 o 
   0  13   7        3.51        0.72      0.69 o 
   1  13   7       36.60       36.93      2.52 o 
   2  13   7       11.71       10.40      1.47 o 
   3  13   7        0.57       -0.31      1.30 o 
  -4  14   7        2.12        2.50      1.78 o 
  -3  14   7        0.00       -0.38      1.11 o 
  -2  14   7        0.77        1.01      1.00 o 
  -1  14   7        5.52        4.89      0.94 o 
   0  14   7        0.12        0.13      0.94 o 
   1  14   7       23.93       22.60      1.22 o 
   2  14   7       10.02       11.67      1.49 o 
   3  14   7        8.56       10.59      1.42 o 
  -3  15   7        0.00        1.18      1.39 o 
  -2  15   7        0.00        0.34      1.08 o 
  -1  15   7        8.06        6.07      1.49 o 
   0  15   7        3.09        3.89      1.03 o 
   1  15   7       36.57       36.90      2.64 o 
   2  15   7        0.02       -1.59      1.59 o 
   3  15   7        1.63        4.68      2.12 o 
  -3  16   7        0.23        1.92      1.63 o 
  -2  16   7        2.67        1.03      1.31 o 
  -1  16   7       68.87       64.58      2.57 o 
   0  16   7       12.38       13.79      1.23 o 
   1  16   7        3.22        6.06      1.50 o 
   2  16   7        0.80       -0.19      2.05 o 
  -2  17   7        1.74        3.29      1.61 o 
  -1  17   7        0.02       -0.11      1.32 o 
   0  17   7        5.51        3.64      1.37 o 
   1  17   7        4.24        4.85      1.48 o 
  -1  18   7        6.46        3.34      1.96 o 
   0  18   7        0.16       -1.37      1.37 o 
  -4   0   8       42.15       49.52      2.55 o 
  -2   0   8      105.58      115.07      2.22 o 
   0   0   8      102.52      103.36      2.00 o 
   2   0   8        2.10        4.00      0.60 o 
   4   0   8       20.73       18.04      2.24 o 
  -5   1   8       81.69       82.19      2.31 o 
  -4   1   8        4.07        2.77      0.77 o 
  -3   1   8       28.54       27.18      0.70 o 
  -2   1   8       52.91       45.99      0.83 o 
  -1   1   8       80.60       82.69      1.11 o 
   0   1   8       11.52        8.30      0.40 o 
   1   1   8      201.90      203.96      2.22 o 
   2   1   8       35.92       39.97      1.03 o 
   3   1   8        3.72        3.35      0.82 o 
   4   1   8       58.56       65.49      2.53 o 
   5   1   8       15.80       15.26      1.70 o 
  -5   2   8      104.07      105.89      2.37 o 
  -4   2   8       40.26       38.41      1.37 o 
  -3   2   8       29.97       26.17      0.67 o 
  -2   2   8       47.04       47.75      0.94 o 
  -1   2   8       66.47       75.58      1.12 o 
   0   2   8      337.90      357.07      3.31 o 
   1   2   8     1351.98     1367.86     12.02 o 
   2   2   8        0.03        0.26      0.37 o 
   3   2   8      109.03      113.14      2.26 o 
   4   2   8        1.30        0.01      1.12 o 
   5   2   8        0.66       -0.88      1.45 o 
  -5   3   8        1.17       -0.14      0.83 o 
  -4   3   8       16.75       14.02      0.86 o 
  -3   3   8        0.07        0.56      0.54 o 
  -2   3   8      920.93      920.18     10.88 o 
  -1   3   8      162.61      184.92      2.19 o 
   0   3   8       70.66       74.45      1.02 o 
   1   3   8      163.26      159.35      1.78 o 
   2   3   8       61.81       66.82      1.11 o 
   3   3   8        1.42        0.60      0.71 o 
   4   3   8        3.53        5.85      1.19 o 
   5   3   8        3.71        7.62      1.48 o 
  -5   4   8        7.19        4.67      0.92 o 
  -4   4   8      188.47      191.04      2.78 o 
  -3   4   8      172.82      170.69      2.69 o 
  -2   4   8      351.56      334.49      4.22 o 
  -1   4   8      224.41      227.46      2.38 o 
   0   4   8        8.44        7.45      0.42 o 
   1   4   8      152.09      146.19      1.67 o 
   2   4   8       11.48       10.92      0.68 o 
   3   4   8      289.94      271.53      4.12 o 
   4   4   8        8.21        9.24      1.89 o 
   5   4   8        6.55       10.33      1.50 o 
  -5   5   8        0.03        0.28      0.93 o 
  -4   5   8        2.91        2.36      0.64 o 
  -3   5   8        0.21        0.01      0.52 o 
  -2   5   8      133.49      116.85      2.40 o 
  -1   5   8        4.99        2.14      0.31 o 
   0   5   8       60.12       67.93      1.00 o 
   1   5   8      520.57      515.36      4.76 o 
   2   5   8      403.10      418.89      4.51 o 
   3   5   8      311.38      302.44      4.80 o 
   4   5   8        9.07        5.65      1.30 o 
   5   5   8       10.81       10.83      1.60 o 
  -5   6   8        3.14        4.14      1.01 o 
  -4   6   8       22.89       16.70      0.84 o 
  -3   6   8       11.54       10.74      0.75 o 
  -2   6   8      607.78      594.93      6.59 o 
  -1   6   8      525.26      545.07      5.67 o 
   0   6   8       27.63       29.86      0.73 o 
   1   6   8      430.07      413.70      4.08 o 
   2   6   8       91.63       92.62      1.41 o 
   3   6   8       40.09       42.29      1.64 o 
   4   6   8        1.06        0.35      1.20 o 
  -5   7   8        8.28        5.31      1.66 o 
  -4   7   8       18.81       18.55      0.91 o 
  -3   7   8       28.56       31.78      1.17 o 
  -2   7   8        0.25        0.98      0.57 o 
  -1   7   8        0.54        0.99      0.33 o 
   0   7   8      388.06      424.27      4.35 o 
   1   7   8       17.15       12.75      0.52 o 
   2   7   8      126.65      126.06      2.32 o 
   3   7   8        0.25       -0.24      0.89 o 
   4   7   8       23.05       18.20      1.55 o 
  -5   8   8       68.66       76.29      2.94 o 
  -4   8   8       16.89       15.87      1.13 o 
  -3   8   8      424.40      452.99      6.14 o 
  -2   8   8       12.82        9.68      0.70 o 
  -1   8   8      224.38      235.64      2.84 o 
   0   8   8        0.94        0.21      0.40 o 
   1   8   8      321.90      302.59      3.39 o 
   2   8   8      252.41      263.90      3.70 o 
   3   8   8       70.01       79.17      2.10 o 
   4   8   8        1.62        0.78      1.24 o 
  -5   9   8        1.07        0.66      1.60 o 
  -4   9   8       23.83       24.44      1.47 o 
  -3   9   8        7.24        8.16      0.81 o 
  -2   9   8       44.37       41.40      1.46 o 
  -1   9   8        8.27        5.86      0.60 o 
   0   9   8      136.66      118.79      1.70 o 
   1   9   8       43.55       35.08      1.10 o 
   2   9   8        0.75        1.34      0.70 o 
   3   9   8        6.43        2.37      0.89 o 
   4   9   8        0.19       -0.83      1.32 o 
  -4  10   8        0.05       -1.06      1.06 o 
  -3  10   8      104.65      125.14      2.95 o 
  -2  10   8       75.15       67.45      1.72 o 
  -1  10   8       40.17       38.66      1.29 o 
   0  10   8       35.08       30.10      0.98 o 
   1  10   8       64.60       59.58      1.44 o 
   2  10   8        2.73        2.56      0.74 o 
   3  10   8       16.76       17.89      1.19 o 
   4  10   8        2.42        0.91      1.35 o 
  -4  11   8        5.59        6.33      1.35 o 
  -3  11   8       28.45       24.36      1.38 o 
  -2  11   8       17.25       14.53      1.07 o 
  -1  11   8       23.90       22.99      1.17 o 
   0  11   8       98.54      101.88      1.94 o 
   1  11   8       17.57       11.21      0.83 o 
   2  11   8       40.45       42.36      1.78 o 
   3  11   8       51.81       52.69      1.87 o 
   4  11   8       12.88       11.80      1.87 o 
  -4  12   8        1.81        0.36      1.55 o 
  -3  12   8       19.55       19.52      1.41 o 
  -2  12   8       43.59       39.54      1.81 o 
  -1  12   8        3.95        3.26      0.87 o 
   0  12   8      116.61      110.46      3.01 o 
   1  12   8      129.38      124.12      2.36 o 
   2  12   8        1.24        1.27      0.95 o 
   3  12   8        9.05        6.45      1.33 o 
  -4  13   8        9.59        7.29      1.69 o 
  -3  13   8        7.19        5.10      1.15 o 
  -2  13   8        0.03        0.15      0.98 o 
  -1  13   8       17.54       12.24      1.10 o 
   0  13   8      110.16      111.88      2.45 o 
   1  13   8       20.27       16.16      1.08 o 
   2  13   8       10.40       10.71      2.04 o 
   3  13   8        7.48        7.95      1.61 o 
  -3  14   8       11.48       11.08      1.41 o 
  -2  14   8        5.03        4.51      1.03 o 
  -1  14   8        9.78       11.01      1.15 o 
   0  14   8        0.27        0.08      0.88 o 
   1  14   8       40.02       36.95      2.06 o 
   2  14   8        4.14        3.82      1.47 o 
   3  14   8        6.13        3.85      1.67 o 
  -3  15   8        0.14       -1.35      1.38 o 
  -2  15   8        0.64        0.42      1.15 o 
  -1  15   8      114.85      120.21      3.01 o 
   0  15   8        0.82       -0.18      1.06 o 
   1  15   8        1.50        1.19      1.29 o 
   2  15   8        2.22        3.09      1.86 o 
  -2  16   8        0.00        1.96      1.35 o 
  -1  16   8        1.10        1.08      1.30 o 
   0  16   8        9.71        8.21      1.19 o 
   1  16   8       14.89       12.06      1.67 o 
   2  16   8        0.02        0.48      2.03 o 
  -2  17   8        2.02        3.75      2.45 o 
  -1  17   8        0.39       -0.98      1.67 o 
   0  17   8        3.02       -0.15      1.40 o 
   1  17   8        7.04        8.15      1.76 o 
  -5   0   9      184.65      213.36      5.42 o 
  -3   0   9        0.10        1.07      0.55 o 
  -1   0   9      243.70      253.25      3.63 o 
   1   0   9      481.69      487.49      6.61 o 
   3   0   9        5.10        7.97      1.34 o 
   5   0   9        6.65        9.88      2.15 o 
  -5   1   9        1.94        2.42      1.01 o 
  -4   1   9       51.47       52.39      1.95 o 
  -3   1   9        2.46        2.69      0.48 o 
  -2   1   9      172.77      177.29      2.21 o 
  -1   1   9      402.83      419.43      4.53 o 
   0   1   9       53.09       51.22      0.93 o 
   1   1   9      248.82      249.42      2.66 o 
   2   1   9        8.01        7.86      0.52 o 
   3   1   9       96.05       92.40      2.24 o 
   4   1   9       50.56       41.18      2.16 o 
   5   1   9        5.67        2.75      1.52 o 
  -5   2   9       23.75       21.14      1.19 o 
  -4   2   9       46.87       42.09      1.47 o 
  -3   2   9        3.24        2.01      0.50 o 
  -2   2   9      280.40      268.51      2.95 o 
  -1   2   9      731.65      717.46      6.82 o 
   0   2   9      122.01      123.10      1.53 o 
   1   2   9        0.13        1.15      0.37 o 
   2   2   9        2.91        2.89      0.50 o 
   3   2   9        9.72        7.79      0.88 o 
   4   2   9       17.68       15.79      1.45 o 
   5   2   9       15.47       20.04      1.87 o 
  -5   3   9        2.49        2.49      0.97 o 
  -4   3   9        0.34       -0.31      0.73 o 
  -3   3   9        4.95        5.43      0.58 o 
  -2   3   9       29.81       23.87      1.13 o 
  -1   3   9       76.73       71.80      1.07 o 
   0   3   9       68.73       77.05      1.09 o 
   1   3   9       50.82       50.01      0.98 o 
   2   3   9        0.87       -0.34      0.50 o 
   3   3   9       26.81       28.65      2.01 o 
   4   3   9       11.51        9.80      1.39 o 
  -5   4   9        0.06        0.47      0.89 o 
  -4   4   9        6.04        5.73      0.74 o 
  -3   4   9       83.22       83.09      1.70 o 
  -2   4   9        7.20       12.63      0.68 o 
  -1   4   9       61.27       62.25      1.43 o 
   0   4   9      274.46      272.24      2.72 o 
   1   4   9       21.06       19.29      0.67 o 
   2   4   9       21.66       22.58      0.92 o 
   3   4   9        0.00       -0.68      0.88 o 
   4   4   9        0.74        0.14      1.24 o 
  -5   5   9        1.65        1.28      0.97 o 
  -4   5   9      100.04       96.79      2.05 o 
  -3   5   9        7.74       10.77      0.74 o 
  -2   5   9        4.78        6.03      0.60 o 
  -1   5   9       51.89       49.84      0.94 o 
   0   5   9       98.36       98.59      1.32 o 
   1   5   9       45.62       51.68      0.99 o 
   2   5   9      340.80      335.07      4.08 o 
   3   5   9        4.55        4.34      0.92 o 
   4   5   9        7.80        6.52      1.38 o 
  -5   6   9        7.51        6.06      1.14 o 
  -4   6   9        5.05        3.35      0.72 o 
  -3   6   9       14.42        9.05      0.74 o 
  -2   6   9       28.02       30.32      1.22 o 
  -1   6   9       68.43       73.70      1.18 o 
   0   6   9      272.43      266.91      2.86 o 
   1   6   9      229.08      248.19      2.73 o 
   2   6   9       48.82       50.26      1.31 o 
   3   6   9        2.66        1.58      0.97 o 
   4   6   9        0.15       -0.29      1.30 o 
  -5   7   9        6.83        8.83      1.22 o 
  -4   7   9       15.68       16.29      0.92 o 
  -3   7   9       20.46       16.61      0.88 o 
  -2   7   9      103.52      107.60      2.00 o 
  -1   7   9       17.39       18.79      0.72 o 
   0   7   9       70.40       71.68      1.25 o 
   1   7   9      188.86      186.77      2.24 o 
   2   7   9        0.20        1.30      0.65 o 
   3   7   9       14.85       16.70      1.24 o 
   4   7   9        2.02        1.83      1.55 o 
  -5   8   9        5.26        6.75      2.09 o 
  -4   8   9       23.66       25.78      1.38 o 
  -3   8   9        8.64       10.78      1.05 o 
  -2   8   9        9.71        6.66      0.68 o 
  -1   8   9       48.80       52.10      1.36 o 
   0   8   9       85.31       92.80      1.45 o 
   1   8   9      160.76      159.32      2.56 o 
   2   8   9       58.23       63.37      1.66 o 
   3   8   9      101.66      108.03      2.80 o 
   4   8   9       24.12       24.79      1.78 o 
  -4   9   9       19.81       22.26      1.31 o 
  -3   9   9        5.38        4.01      0.78 o 
  -2   9   9      146.90      149.74      2.74 o 
  -1   9   9        9.22       11.46      0.89 o 
   0   9   9       52.64       65.16      1.34 o 
   1   9   9       29.96       36.16      1.13 o 
   2   9   9       26.86       20.55      1.06 o 
   3   9   9       62.52       65.33      2.18 o 
   4   9   9        3.82        1.68      1.42 o 
  -4  10   9        9.72       12.57      1.25 o 
  -3  10   9       33.79       29.03      1.39 o 
  -2  10   9       76.55       88.88      2.02 o 
  -1  10   9        0.07        0.82      0.65 o 
   0  10   9       63.71       63.60      1.44 o 
   1  10   9        5.46        4.83      0.66 o 
   2  10   9       39.49       33.63      1.35 o 
   3  10   9        8.23        8.54      1.14 o 
   4  10   9        4.32        1.43      1.44 o 
  -4  11   9        4.23        6.81      1.35 o 
  -3  11   9        5.92        4.08      1.53 o 
  -2  11   9        1.15       -0.31      0.89 o 
  -1  11   9        1.48        1.46      1.10 o 
   0  11   9       81.24       91.40      2.18 o 
   1  11   9       19.72       16.85      0.95 o 
   2  11   9        9.20       12.47      1.12 o 
   3  11   9        1.33       -0.09      1.10 o 
  -4  12   9        3.73       -1.07      1.49 o 
  -3  12   9        2.24        2.54      1.11 o 
  -2  12   9        0.02        1.41      1.01 o 
  -1  12   9        2.51        2.19      0.89 o 
   0  12   9      141.82      139.80      4.57 o 
   1  12   9        9.12       12.47      0.90 o 
   2  12   9        4.34        3.01      1.07 o 
   3  12   9        5.61        1.26      1.45 o 
  -3  13   9        1.69        1.07      1.25 o 
  -2  13   9        4.19        4.00      1.03 o 
  -1  13   9       27.84       26.51      1.52 o 
   0  13   9       12.49       11.80      1.11 o 
   1  13   9        1.31        0.70      1.17 o 
   2  13   9       10.12        7.84      1.73 o 
   3  13   9        2.56        0.11      2.06 o 
  -3  14   9        0.00        1.52      1.47 o 
  -2  14   9        8.54       11.21      1.24 o 
  -1  14   9      111.33      109.72      2.84 o 
   0  14   9       18.44       17.50      1.26 o 
   1  14   9       10.43       12.70      1.37 o 
   2  14   9        7.46        8.22      1.74 o 
  -3  15   9        2.76        5.16      1.44 o 
  -2  15   9       21.76       28.90      1.82 o 
  -1  15   9        3.17        1.93      1.11 o 
   0  15   9        6.17        6.20      1.52 o 
   1  15   9        5.64        6.30      1.50 o 
   2  15   9        0.04        0.29      2.00 o 
  -2  16   9        0.16       -0.13      1.50 o 
  -1  16   9        0.53       -0.80      1.65 o 
   0  16   9        2.60        0.26      1.41 o 
   1  16   9        0.72        1.33      1.72 o 
  -1  17   9        1.36        0.58      1.92 o 
   0  17   9        0.07       -0.92      1.47 o 
  -4   0  10       66.42       61.13      2.49 o 
  -2   0  10      764.99      713.56     10.29 o 
   0   0  10       78.04       76.74      1.64 o 
   2   0  10       96.60       86.29      2.39 o 
   4   0  10      106.40      119.89      4.96 o 
  -5   1  10        9.03       10.10      1.13 o 
  -4   1  10       24.37       21.21      1.16 o 
  -3   1  10       34.29       29.60      1.31 o 
  -2   1  10      110.41      127.22      1.89 o 
  -1   1  10      135.03      140.94      1.78 o 
   0   1  10        3.71        4.89      0.42 o 
   1   1  10       55.35       60.43      1.09 o 
   2   1  10       31.02       36.49      1.07 o 
   3   1  10      108.11      101.49      2.97 o 
   4   1  10        1.41       -1.25      1.25 o 
  -5   2  10        6.93       10.10      1.14 o 
  -4   2  10        1.96        2.91      0.82 o 
  -3   2  10       11.19       12.77      0.89 o 
  -2   2  10      355.94      349.36      3.71 o 
  -1   2  10       16.87       15.55      0.59 o 
   0   2  10        1.55        1.70      0.37 o 
   1   2  10       11.16       12.70      0.56 o 
   2   2  10        8.58        8.66      0.64 o 
   3   2  10       13.37       15.68      1.35 o 
   4   2  10        0.31       -1.04      1.37 o 
  -5   3  10        0.01        0.13      1.02 o 
  -4   3  10       39.47       39.82      1.44 o 
  -3   3  10        0.03        0.28      0.59 o 
  -2   3  10       21.69       22.29      0.95 o 
  -1   3  10      150.63      157.09      1.87 o 
   0   3  10        9.10       12.05      0.48 o 
   1   3  10        2.52        0.70      0.46 o 
   2   3  10       31.67       30.95      1.04 o 
   3   3  10       12.64        9.23      1.02 o 
   4   3  10       18.19       14.11      1.92 o 
  -5   4  10        3.78        2.68      0.96 o 
  -4   4  10        0.75        1.52      0.76 o 
  -3   4  10      145.89      141.57      2.24 o 
  -2   4  10       10.08        7.76      0.93 o 
  -1   4  10        3.01        3.47      0.46 o 
   0   4  10       31.15       36.35      0.82 o 
   1   4  10      157.71      151.13      1.99 o 
   2   4  10      111.70      117.14      1.96 o 
   3   4  10       19.93       18.52      1.25 o 
   4   4  10       18.16       22.65      2.50 o 
  -5   5  10       20.72       18.40      1.19 o 
  -4   5  10       27.44       33.08      1.30 o 
  -3   5  10      161.58      153.49      2.52 o 
  -2   5  10       13.08       10.55      0.74 o 
  -1   5  10      273.40      275.92      2.90 o 
   0   5  10        2.87        3.73      0.40 o 
   1   5  10      204.74      237.36      2.65 o 
   2   5  10       77.95       83.44      1.78 o 
   3   5  10        1.13       -0.03      0.97 o 
   4   5  10        3.45        1.95      1.35 o 
  -5   6  10        8.02        6.53      1.34 o 
  -4   6  10       18.68       24.81      1.38 o 
  -3   6  10        1.06        0.19      0.67 o 
  -2   6  10        4.84        4.05      0.64 o 
  -1   6  10       43.26       40.97      1.25 o 
   0   6  10        0.00       -0.25      0.43 o 
   1   6  10       81.60       83.74      1.29 o 
   2   6  10        2.47        0.55      0.72 o 
   3   6  10       23.85       20.47      1.27 o 
   4   6  10        1.13        0.60      1.38 o 
  -5   7  10       17.63       18.92      1.76 o 
  -4   7  10        8.77       11.17      1.09 o 
  -3   7  10       73.13       69.04      1.90 o 
  -2   7  10        0.09        0.52      0.59 o 
  -1   7  10        4.72        5.24      0.76 o 
   0   7  10       30.38       24.63      0.89 o 
   1   7  10       29.30       34.08      1.13 o 
   2   7  10        5.98        3.48      0.79 o 
   3   7  10       63.73       75.84      2.36 o 
   4   7  10        4.32        3.18      1.40 o 
  -4   8  10       16.12       20.88      1.36 o 
  -3   8  10       51.91       55.27      1.68 o 
  -2   8  10       57.51       58.53      1.50 o 
  -1   8  10        2.60        3.62      0.58 o 
   0   8  10       31.46       27.85      0.96 o 
   1   8  10        1.54        0.17      0.51 o 
   2   8  10       42.56       38.76      1.43 o 
   3   8  10        3.90        4.99      1.09 o 
   4   8  10        4.66        4.12      1.48 o 
  -4   9  10       10.95        7.56      1.10 o 
  -3   9  10       34.60       27.64      1.41 o 
  -2   9  10       21.95       19.22      1.03 o 
  -1   9  10        2.58        3.34      0.64 o 
   0   9  10        2.11       -0.24      0.59 o 
   1   9  10        1.02        1.08      0.59 o 
   2   9  10       38.88       43.82      1.54 o 
   3   9  10       64.28       73.30      2.39 o 
  -4  10  10        0.33        1.38      1.36 o 
  -3  10  10       37.22       41.95      1.67 o 
  -2  10  10        3.14        3.45      0.88 o 
  -1  10  10        6.72        5.55      0.73 o 
   0  10  10        0.74        1.51      0.69 o 
   1  10  10       18.03       16.72      0.96 o 
   2  10  10       73.92       77.99      2.13 o 
   3  10  10        0.69        1.52      1.20 o 
  -4  11  10        0.20        1.65      1.33 o 
  -3  11  10        0.90        0.94      1.08 o 
  -2  11  10        4.68        4.79      0.93 o 
  -1  11  10      176.65      160.80      2.88 o 
   0  11  10       86.55       90.87      3.05 o 
   1  11  10       11.10        5.92      1.12 o 
   2  11  10        0.28       -0.45      1.05 o 
   3  11  10       10.93       12.97      1.96 o 
  -3  12  10        1.41        1.17      1.11 o 
  -2  12  10        0.40        0.22      1.02 o 
  -1  12  10       20.83       23.56      1.30 o 
   0  12  10       19.45       19.26      1.11 o 
   1  12  10        1.04        0.76      0.97 o 
   2  12  10        8.44        7.18      1.19 o 
   3  12  10       10.80        7.37      1.65 o 
  -3  13  10        0.18       -1.30      1.30 o 
  -2  13  10        0.96        0.27      1.10 o 
  -1  13  10        7.39        7.50      1.15 o 
   0  13  10       43.16       45.72      1.71 o 
   1  13  10       18.69       13.47      1.19 o 
   2  13  10       10.66        7.91      1.44 o 
  -3  14  10        1.81        1.11      1.65 o 
  -2  14  10        9.89        6.54      1.22 o 
  -1  14  10        0.03        0.19      1.01 o 
   0  14  10        3.89        2.40      1.02 o 
   1  14  10        8.73        5.61      1.33 o 
   2  14  10        3.13        2.17      3.44 o 
  -2  15  10        7.51       13.44      1.58 o 
  -1  15  10        1.02        0.52      1.12 o 
   0  15  10       11.27        8.19      1.41 o 
   1  15  10        1.87        0.38      1.77 o 
  -1  16  10        0.10       -1.55      1.55 o 
   0  16  10        4.81        2.12      1.49 o 
  -5   0  11       28.55       24.86      2.96 o 
  -3   0  11       34.39       35.77      2.01 o 
  -1   0  11        6.09        4.96      0.62 o 
   1   0  11        4.07        3.72      0.90 o 
   3   0  11        1.85        0.60      1.58 o 
  -5   1  11       11.21       13.06      1.22 o 
  -4   1  11       14.78       14.12      1.42 o 
  -3   1  11       11.73       12.37      0.97 o 
  -2   1  11        4.44        5.64      0.58 o 
  -1   1  11       26.55       27.46      0.86 o 
   0   1  11       28.24       24.15      0.78 o 
   1   1  11        0.02        0.08      0.48 o 
   2   1  11      100.10       98.18      1.92 o 
   3   1  11       29.94       27.59      2.23 o 
   4   1  11       31.67       31.42      2.02 o 
  -5   2  11        1.09        0.71      1.13 o 
  -4   2  11       10.51       15.10      1.40 o 
  -3   2  11       25.37       19.76      1.11 o 
  -2   2  11      198.24      206.20      3.00 o 
  -1   2  11       16.36       16.13      0.64 o 
   0   2  11       64.03       74.50      1.19 o 
   1   2  11       44.78       47.15      1.06 o 
   2   2  11      235.07      231.74      3.35 o 
   3   2  11        1.96        1.77      1.15 o 
   4   2  11        2.54        1.61      1.42 o 
  -5   3  11       15.84       16.64      1.42 o 
  -4   3  11        3.61        1.65      0.83 o 
  -3   3  11      124.48      129.96      2.52 o 
  -2   3  11      119.12      106.76      1.84 o 
  -1   3  11       51.41       59.66      1.22 o 
   0   3  11       23.83       21.10      0.71 o 
   1   3  11        6.73        6.23      0.68 o 
   2   3  11       25.64       30.14      1.60 o 
   3   3  11       47.54       58.53      2.44 o 
   4   3  11       12.16       11.75      1.50 o 
  -5   4  11       24.56       27.64      1.67 o 
  -4   4  11       43.43       35.11      1.45 o 
  -3   4  11       15.81       20.48      1.06 o 
  -2   4  11       11.45       11.43      0.74 o 
  -1   4  11       84.78       85.89      1.50 o 
   0   4  11       48.71       48.65      1.06 o 
   1   4  11       11.82       11.83      0.64 o 
   2   4  11       36.51       37.55      1.36 o 
   3   4  11        6.98        4.70      1.26 o 
   4   4  11        6.15        4.53      1.44 o 
  -5   5  11        0.04        0.29      1.17 o 
  -4   5  11       22.64       18.92      1.04 o 
  -3   5  11        1.98        1.01      0.70 o 
  -2   5  11       33.85       34.47      1.12 o 
  -1   5  11       56.63       52.82      1.20 o 
   0   5  11       21.67       25.08      0.86 o 
   1   5  11      192.94      193.49      2.53 o 
   2   5  11       10.72       13.67      0.89 o 
   3   5  11       21.90       20.30      1.39 o 
   4   5  11        9.73        8.00      1.49 o 
  -5   6  11       29.14       31.01      2.04 o 
  -4   6  11       59.94       60.21      1.70 o 
  -3   6  11       89.20      100.25      2.15 o 
  -2   6  11       21.19       20.22      0.97 o 
  -1   6  11      111.13      122.57      2.29 o 
   0   6  11       10.96       12.65      0.64 o 
   1   6  11       97.43      103.80      1.56 o 
   2   6  11       75.64       74.04      1.85 o 
   3   6  11       36.46       39.37      2.22 o 
   4   6  11       11.60       12.61      1.62 o 
  -4   7  11        2.72        2.03      0.94 o 
  -3   7  11        4.92        5.02      0.82 o 
  -2   7  11       38.34       36.06      1.32 o 
  -1   7  11       19.57       17.35      0.91 o 
   0   7  11       63.82       67.42      1.57 o 
   1   7  11       28.45       27.79      0.93 o 
   2   7  11       10.84       11.65      0.92 o 
   3   7  11        6.29        2.59      1.13 o 
  -4   8  11        0.00        0.80      1.09 o 
  -3   8  11       42.96       41.68      1.55 o 
  -2   8  11      158.02      176.11      2.85 o 
  -1   8  11       25.00       27.55      1.07 o 
   0   8  11      300.93      295.51      3.80 o 
   1   8  11        1.17        0.30      0.60 o 
   2   8  11       28.86       29.89      1.28 o 
   3   8  11        3.72        3.93      1.38 o 
  -4   9  11        1.53        1.15      1.38 o 
  -3   9  11        5.37        3.02      0.97 o 
  -2   9  11        0.49        1.26      0.79 o 
  -1   9  11        0.75        1.16      0.63 o 
   0   9  11       16.79       10.51      0.75 o 
   1   9  11        3.78        3.07      0.77 o 
   2   9  11       17.14       15.15      1.09 o 
   3   9  11        3.15        3.93      1.26 o 
  -4  10  11       20.33       23.44      2.25 o 
  -3  10  11        0.03        0.83      1.01 o 
  -2  10  11       34.17       35.87      1.86 o 
  -1  10  11       49.52       50.70      1.61 o 
   0  10  11       19.74       15.45      0.96 o 
   1  10  11       29.50       34.77      1.42 o 
   2  10  11       18.07       19.72      1.25 o 
   3  10  11        5.43        5.24      1.39 o 
  -3  11  11        1.34        0.77      1.04 o 
  -2  11  11        0.00        0.46      0.95 o 
  -1  11  11        0.52        0.00      0.84 o 
   0  11  11       11.75        8.13      0.89 o 
   1  11  11       16.15       13.87      1.06 o 
   2  11  11        7.39        4.52      1.20 o 
   3  11  11        1.15        1.30      1.35 o 
  -3  12  11        0.41        1.30      1.27 o 
  -2  12  11        1.59        2.82      1.08 o 
  -1  12  11        1.05        0.04      0.94 o 
   0  12  11       22.50       22.41      1.23 o 
   1  12  11        7.46        8.77      1.17 o 
   2  12  11       31.36       34.86      1.88 o 
  -3  13  11        2.63        1.74      1.55 o 
  -2  13  11       15.53       16.85      1.57 o 
  -1  13  11       35.38       35.34      1.64 o 
   0  13  11        0.01       -0.38      0.99 o 
   1  13  11        6.23        6.29      1.39 o 
   2  13  11        1.44        0.45      2.05 o 
  -2  14  11        8.37       10.49      1.91 o 
  -1  14  11        9.99        9.29      1.24 o 
   0  14  11        4.70        3.03      1.26 o 
   1  14  11        3.84        5.29      2.12 o 
  -1  15  11        0.05        0.09      1.27 o 
   0  15  11        1.42        3.50      1.60 o 
   1  15  11        1.71        0.50      2.20 o 
  -4   0  12        0.95       -1.24      1.32 o 
  -2   0  12      226.99      214.64      5.20 o 
   0   0  12       51.29       51.56      1.48 o 
   2   0  12       50.10       59.51      2.18 o 
   4   0  12       31.53       30.44      2.79 o 
  -5   1  12        6.86        5.11      1.50 o 
  -4   1  12        0.03       -0.33      0.93 o 
  -3   1  12       41.87       40.83      1.59 o 
  -2   1  12       55.82       56.78      1.71 o 
  -1   1  12       84.71       87.74      1.60 o 
   0   1  12       10.73       10.54      0.61 o 
   1   1  12        0.55        0.67      0.55 o 
   2   1  12        0.03        0.02      0.74 o 
   3   1  12       11.33       11.80      1.39 o 
   4   1  12        1.07        0.54      1.47 o 
  -5   2  12        0.11        0.17      1.45 o 
  -4   2  12        1.20        2.49      1.02 o 
  -3   2  12        6.97        7.57      0.91 o 
  -2   2  12       62.02       71.11      1.91 o 
  -1   2  12        0.49        0.50      0.67 o 
   0   2  12        0.00       -0.24      0.48 o 
   1   2  12       29.96       30.58      1.04 o 
   2   2  12       39.96       31.68      1.43 o 
   3   2  12        0.78        1.62      1.22 o 
   4   2  12        1.32        0.71      1.50 o 
  -5   3  12        0.30        2.29      1.43 o 
  -4   3  12       39.87       44.58      2.01 o 
  -3   3  12       28.52       27.96      1.29 o 
  -2   3  12        0.68        1.96      0.64 o 
  -1   3  12       29.78       29.87      1.13 o 
   0   3  12        0.00        0.51      0.52 o 
   1   3  12        2.25        3.01      0.58 o 
   2   3  12        0.51        0.13      0.83 o 
   3   3  12        6.08        4.49      1.26 o 
   4   3  12        0.69       -1.43      1.43 o 
  -4   4  12        2.62        2.44      0.93 o 
  -3   4  12        6.20        5.05      0.84 o 
  -2   4  12        6.37        2.87      0.84 o 
  -1   4  12       30.92       34.58      1.12 o 
   0   4  12       61.57       55.78      1.30 o 
   1   4  12        1.19        1.00      0.57 o 
   2   4  12        1.02       -0.43      0.87 o 
   3   4  12        0.46        1.53      1.31 o 
  -4   5  12       10.22        6.58      1.00 o 
  -3   5  12       17.71       14.41      1.00 o 
  -2   5  12        0.44        1.21      0.66 o 
  -1   5  12       34.14       34.61      1.40 o 
   0   5  12       11.21        6.48      0.64 o 
   1   5  12       56.62       58.85      1.31 o 
   2   5  12        0.72        1.81      1.17 o 
   3   5  12       10.07       13.17      1.50 o 
  -4   6  12        0.47        0.80      0.90 o 
  -3   6  12       24.56       22.34      1.51 o 
  -2   6  12        6.68        8.11      0.73 o 
  -1   6  12       21.39       22.86      1.00 o 
   0   6  12       61.51       58.07      1.38 o 
   1   6  12        3.06        1.67      0.59 o 
   2   6  12        4.87        6.67      0.98 o 
   3   6  12       26.10       25.46      1.71 o 
  -4   7  12        9.42       10.01      1.18 o 
  -3   7  12        0.04        0.10      0.86 o 
  -2   7  12       22.76       21.18      1.22 o 
  -1   7  12      134.87      132.97      2.34 o 
   0   7  12       57.01       63.66      1.46 o 
   1   7  12       61.71       61.39      1.43 o 
   2   7  12        4.99        5.15      0.97 o 
   3   7  12        0.02        0.08      1.34 o 
  -4   8  12        0.34       -0.19      1.20 o 
  -3   8  12        2.99        2.75      0.98 o 
  -2   8  12       31.16       31.94      1.38 o 
  -1   8  12        1.71        2.81      0.73 o 
   0   8  12        1.00        1.34      0.69 o 
   1   8  12        0.34       -0.53      0.68 o 
   2   8  12       30.10       32.99      1.51 o 
   3   8  12        0.02       -1.22      1.22 o 
  -4   9  12       18.81       17.67      1.63 o 
  -3   9  12        0.75        0.16      1.00 o 
  -2   9  12        0.39        0.88      0.90 o 
  -1   9  12        5.55        6.66      0.96 o 
   0   9  12       22.38       20.37      0.98 o 
   1   9  12       45.47       43.97      1.55 o 
   2   9  12        4.08        4.37      1.01 o 
   3   9  12        1.20        0.86      1.34 o 
  -3  10  12        0.53        1.89      1.33 o 
  -2  10  12       19.39       15.47      1.15 o 
  -1  10  12        8.98        5.33      0.88 o 
   0  10  12        9.79       11.03      0.86 o 
   1  10  12        3.95        3.76      1.06 o 
   2  10  12       12.48       12.93      1.26 o 
  -3  11  12        6.26        5.34      1.35 o 
  -2  11  12        7.13        5.08      1.07 o 
  -1  11  12       13.25       14.24      1.45 o 
   0  11  12       23.19       20.00      1.14 o 
   1  11  12        0.04       -0.35      1.10 o 
   2  11  12       20.98       20.76      2.64 o 
  -3  12  12       10.28       12.69      1.67 o 
  -2  12  12       16.67       17.58      1.71 o 
  -1  12  12       34.14       33.71      1.84 o 
   0  12  12        1.79        1.84      1.02 o 
   1  12  12        0.19        0.31      1.30 o 
   2  12  12        2.51       -0.70      1.42 o 
  -2  13  12        2.87        0.54      1.52 o 
  -1  13  12        0.67        1.46      1.19 o 
   0  13  12        0.08       -1.18      1.18 o 
   1  13  12        3.23        1.91      1.57 o 
  -1  14  12        0.51       -1.26      1.26 o 
   0  14  12       10.63        9.72      1.47 o 
  -3   0  13       93.81       95.30      3.30 o 
  -1   0  13       57.31       63.43      2.61 o 
   1   0  13       20.08       12.90      1.05 o 
   3   0  13        3.56        5.51      3.64 o 
  -4   1  13       28.46       23.43      1.63 o 
  -3   1  13       10.20       11.01      0.99 o 
  -2   1  13        9.69       10.22      0.88 o 
  -1   1  13       11.99       15.04      0.98 o 
   0   1  13       55.14       60.88      1.82 o 
   1   1  13       74.10       81.07      1.51 o 
   2   1  13       30.17       27.91      1.52 o 
   3   1  13       44.23       42.93      2.31 o 
  -4   2  13       54.31       53.12      1.98 o 
  -3   2  13        6.41        4.60      1.04 o 
  -2   2  13       28.16       31.29      1.40 o 
  -1   2  13        1.66        1.27      0.67 o 
   0   2  13        0.88        0.43      0.66 o 
   1   2  13      233.28      248.96      3.13 o 
   2   2  13       28.53       27.62      1.93 o 
   3   2  13        1.43        0.90      1.32 o 
  -4   3  13       23.14       24.45      1.43 o 
  -3   3  13        5.95        6.48      1.01 o 
  -2   3  13        6.99        6.06      0.89 o 
  -1   3  13       33.21       38.52      2.02 o 
   0   3  13       21.81       24.11      1.20 o 
   1   3  13       62.80       61.23      1.51 o 
   2   3  13       12.71       12.12      1.20 o 
   3   3  13        1.13        1.65      1.34 o 
  -4   4  13       14.33       16.33      1.39 o 
  -3   4  13       39.54       43.36      1.64 o 
  -2   4  13       17.20       14.92      0.94 o 
  -1   4  13        6.69        6.94      0.74 o 
   0   4  13      133.70      130.10      2.29 o 
   1   4  13       10.23        7.99      0.72 o 
   2   4  13        0.13       -1.07      1.07 o 
   3   4  13        3.03        4.16      1.35 o 
  -4   5  13        4.01        1.66      1.13 o 
  -3   5  13        0.29        1.17      0.96 o 
  -2   5  13       13.05       12.65      0.92 o 
  -1   5  13        2.70        2.26      0.69 o 
   0   5  13       32.84       33.88      1.15 o 
   1   5  13        1.87        1.09      0.77 o 
   2   5  13        6.25        8.63      1.19 o 
   3   5  13        0.43       -0.47      1.32 o 
  -4   6  13        1.76        2.30      1.12 o 
  -3   6  13        2.54        3.30      0.93 o 
  -2   6  13        7.51       10.22      0.84 o 
  -1   6  13       62.78       55.10      1.67 o 
   0   6  13        0.41       -0.51      0.66 o 
   1   6  13        3.31        3.96      0.89 o 
   2   6  13        6.80        4.45      1.16 o 
   3   6  13        1.58        0.88      1.40 o 
  -4   7  13        1.32        0.19      1.35 o 
  -3   7  13        0.03       -0.11      0.84 o 
  -2   7  13      108.50      106.91      2.16 o 
  -1   7  13        3.10        3.84      0.78 o 
   0   7  13        3.02        2.09      0.73 o 
   1   7  13        0.91        0.05      0.92 o 
   2   7  13       13.04       15.19      1.34 o 
   3   7  13        2.89        3.99      1.45 o 
  -4   8  13       24.03       23.43      2.00 o 
  -3   8  13        0.18        1.90      0.98 o 
  -2   8  13        1.60        1.88      0.90 o 
  -1   8  13       14.21       11.82      0.88 o 
   0   8  13       14.73       15.55      0.99 o 
   1   8  13       17.16       14.33      1.28 o 
   2   8  13        3.62        2.34      1.19 o 
  -3   9  13        0.42        1.87      1.35 o 
  -2   9  13        2.66        0.34      0.98 o 
  -1   9  13        0.01       -0.80      0.80 o 
   0   9  13       25.89       23.95      1.09 o 
   1   9  13       12.59       11.30      1.21 o 
   2   9  13       13.56       16.57      1.69 o 
  -3  10  13        5.02       10.26      1.89 o 
  -2  10  13        9.73       12.61      1.17 o 
  -1  10  13       11.07        8.27      1.05 o 
   0  10  13        0.10       -0.84      0.84 o 
   1  10  13        3.92        3.12      1.20 o 
   2  10  13        0.01       -1.28      1.28 o 
  -3  11  13        6.23        7.14      1.74 o 
  -2  11  13       14.85       14.35      1.53 o 
  -1  11  13       18.82       18.99      1.17 o 
   0  11  13        0.09        0.43      1.00 o 
   1  11  13        0.60       -0.88      1.46 o 
   2  11  13        7.91        5.21      1.70 o 
  -2  12  13        7.01        7.21      1.59 o 
  -1  12  13        3.72        3.50      1.11 o 
   0  12  13        0.00        1.47      1.20 o 
   1  12  13        0.24        1.23      1.62 o 
  -1  13  13        5.12        4.43      1.28 o 
   0  13  13        6.72        6.08      1.36 o 
  -4   0  14       12.76       15.03      3.64 o 
  -2   0  14       47.73       54.05      2.66 o 
   0   0  14      105.66      109.66      3.50 o 
   2   0  14       21.81       21.24      2.18 o 
  -4   1  14       17.90       24.36      1.80 o 
  -3   1  14       48.21       48.38      1.82 o 
  -2   1  14        0.03        1.29      0.84 o 
  -1   1  14        7.82        6.81      0.89 o 
   0   1  14        5.14        6.00      0.82 o 
   1   1  14        0.75        0.32      0.87 o 
   2   1  14       23.52       24.04      1.59 o 
   3   1  14        0.85       -1.65      1.65 o 
  -4   2  14        0.81        3.35      1.34 o 
  -3   2  14       36.19       31.28      1.54 o 
  -2   2  14        1.73        1.72      0.88 o 
  -1   2  14        9.44       10.02      0.96 o 
   0   2  14        5.50        7.03      1.21 o 
   1   2  14        4.09        3.10      0.83 o 
   2   2  14        0.76        0.73      1.09 o 
   3   2  14       15.85       15.72      1.66 o 
  -4   3  14        0.51       -0.91      1.32 o 
  -3   3  14        0.34        1.23      0.98 o 
  -2   3  14       50.66       53.69      1.76 o 
  -1   3  14       16.45       15.34      1.30 o 
   0   3  14       94.36       96.56      2.33 o 
   1   3  14        1.74        0.16      0.87 o 
   2   3  14        5.26        3.33      1.60 o 
   3   3  14        0.25       -0.01      1.44 o 
  -4   4  14        3.97        4.35      1.45 o 
  -3   4  14        3.55        3.59      1.02 o 
  -2   4  14        2.07        1.34      0.89 o 
  -1   4  14        4.52        5.79      0.84 o 
   0   4  14        1.17        2.04      0.83 o 
   1   4  14       31.22       30.75      1.46 o 
   2   4  14       23.08       25.52      1.51 o 
   3   4  14        0.95        0.52      1.45 o 
  -4   5  14       11.64       10.49      1.61 o 
  -3   5  14        0.83       -0.07      0.94 o 
  -2   5  14       24.96       30.18      1.34 o 
  -1   5  14       14.76       17.63      0.98 o 
   0   5  14        0.25        0.09      0.81 o 
   1   5  14        1.52        2.01      0.97 o 
   2   5  14       16.35       15.29      1.54 o 
  -3   6  14       16.62       15.69      1.21 o 
  -2   6  14       92.81      101.87      2.27 o 
  -1   6  14       25.65       19.44      1.04 o 
   0   6  14        5.99        5.69      0.87 o 
   1   6  14        3.85        2.89      1.10 o 
   2   6  14        0.05        0.07      1.30 o 
  -3   7  14        0.76       -0.99      1.15 o 
  -2   7  14        6.70        5.81      1.04 o 
  -1   7  14        2.64        1.33      0.84 o 
   0   7  14        4.84        4.28      0.81 o 
   1   7  14       16.69       13.81      1.35 o 
   2   7  14        3.81        5.01      1.42 o 
  -3   8  14        4.72        4.39      1.38 o 
  -2   8  14        0.23       -0.30      0.91 o 
  -1   8  14        0.24       -0.10      0.90 o 
   0   8  14       15.89       13.91      1.13 o 
   1   8  14        3.25        1.86      1.18 o 
   2   8  14        1.81        2.29      1.48 o 
  -3   9  14        5.14        4.64      1.37 o 
  -2   9  14        0.30        1.86      1.17 o 
  -1   9  14        3.93        2.92      0.93 o 
   0   9  14        0.57       -0.21      0.84 o 
   1   9  14        3.24        4.87      1.25 o 
   2   9  14        7.48        7.85      2.37 o 
  -2  10  14        0.64       -0.57      1.50 o 
  -1  10  14        0.05       -1.15      1.15 o 
   0  10  14        0.03       -0.57      1.01 o 
   1  10  14       15.90       17.36      1.62 o 
  -2  11  14        0.94        2.26      1.57 o 
  -1  11  14        9.65       10.70      1.30 o 
   0  11  14        2.80        2.97      1.68 o 
   1  11  14        0.39       -1.79      1.79 o 
  -1  12  14        6.79        8.07      1.52 o 
   0  12  14        2.62        1.86      1.50 o 
  -3   0  15        2.01       -0.20      1.68 o 
  -1   0  15        0.09       -1.29      1.29 o 
   1   0  15       61.22       59.38      4.76 o 
  -3   1  15        0.38        2.20      1.17 o 
  -2   1  15        0.10        0.68      0.93 o 
  -1   1  15       21.09       24.20      1.32 o 
   0   1  15        2.69        2.32      0.91 o 
   1   1  15       24.11       23.70      2.30 o 
   2   1  15        1.44       -0.20      1.52 o 
  -3   2  15        3.77        3.61      1.81 o 
  -2   2  15        2.03        1.21      0.91 o 
  -1   2  15       10.33        9.29      0.98 o 
   0   2  15        0.12        0.41      0.93 o 
   1   2  15       13.37       15.27      1.70 o 
   2   2  15        0.38        1.61      1.60 o 
  -3   3  15       22.24       21.74      1.59 o 
  -2   3  15       21.20       19.32      1.20 o 
  -1   3  15        6.95        6.93      1.00 o 
   0   3  15       25.80       21.53      1.12 o 
   1   3  15       25.80       26.52      1.85 o 
   2   3  15        8.71       11.49      1.72 o 
  -3   4  15        7.58       10.38      1.42 o 
  -2   4  15        0.54       -0.30      0.99 o 
  -1   4  15        4.06        6.09      1.01 o 
   0   4  15        3.59        3.19      0.98 o 
   1   4  15        0.08       -1.12      1.12 o 
   2   4  15       27.23       25.13      2.09 o 
  -3   5  15       13.88       19.29      1.73 o 
  -2   5  15       20.46       16.30      1.44 o 
  -1   5  15        6.18        6.94      1.07 o 
   0   5  15       16.90       17.89      1.25 o 
   1   5  15        3.00        2.45      1.31 o 
   2   5  15        5.36        3.84      1.44 o 
  -3   6  15        7.70        8.90      1.29 o 
  -2   6  15        2.26        3.88      0.98 o 
  -1   6  15        7.60        7.93      1.00 o 
   0   6  15        0.00       -0.42      1.00 o 
   1   6  15        3.51        2.78      1.17 o 
   2   6  15       12.86       15.16      1.69 o 
  -3   7  15        2.99        4.19      1.28 o 
  -2   7  15        1.25        0.38      1.04 o 
  -1   7  15       16.57       17.88      1.14 o 
   0   7  15        4.80        2.61      1.07 o 
   1   7  15        0.21       -1.16      1.18 o 
  -2   8  15        2.23        1.77      1.22 o 
  -1   8  15        3.83        3.39      1.08 o 
   0   8  15        0.43        0.31      1.02 o 
   1   8  15        0.51       -0.34      1.28 o 
  -2   9  15        0.56        2.13      1.38 o 
  -1   9  15        8.70        9.79      1.10 o 
   0   9  15        1.18       -1.02      1.07 o 
   1   9  15        0.00       -1.14      1.47 o 
  -1  10  15        2.36        4.13      1.30 o 
   0  10  15        1.63       -0.27      1.18 o 
  -2   0  16        4.32        5.25      1.53 o 
   0   0  16       34.29       37.19      2.84 o 
   2   0  16        6.76       10.18      3.57 o 
  -3   1  16        6.52        4.88      1.29 o 
  -2   1  16        1.91        1.47      1.11 o 
  -1   1  16        0.01        0.17      1.01 o 
   0   1  16        2.28        1.70      1.01 o 
   1   1  16        0.42        0.11      1.32 o 
   2   1  16        1.19       -0.19      2.05 o 
  -3   2  16        1.06        0.46      1.43 o 
  -2   2  16       13.02       11.64      1.24 o 
  -1   2  16       50.29       50.30      1.84 o 
   0   2  16        1.05        0.62      1.06 o 
   1   2  16        0.15        0.41      1.39 o 
   2   2  16        5.38        7.32      2.33 o 
  -3   3  16        0.47       -1.28      1.28 o 
  -2   3  16        2.07        2.53      1.27 o 
  -1   3  16       20.35       20.75      1.37 o 
   0   3  16       11.08        9.63      1.16 o 
   1   3  16        0.33        0.53      1.61 o 
  -3   4  16        0.00       -1.33      1.39 o 
  -2   4  16       22.23       25.64      1.78 o 
  -1   4  16        9.22        8.98      1.32 o 
   0   4  16       35.01       36.38      2.35 o 
   1   4  16        0.09       -1.12      1.62 o 
  -2   5  16        0.02       -1.34      1.34 o 
  -1   5  16        1.83        1.84      1.19 o 
   0   5  16        1.16        1.01      1.09 o 
   1   5  16        1.05       -1.60      1.60 o 
  -2   6  16        6.22        5.83      1.42 o 
  -1   6  16        0.00       -0.34      1.22 o 
   0   6  16        0.00       -1.19      1.19 o 
   1   6  16        0.26        0.81      1.48 o 
  -2   7  16        8.82       10.90      1.38 o 
  -1   7  16        8.40        8.09      1.34 o 
   0   7  16        0.61        1.75      1.26 o 
   1   7  16        2.50       -0.68      1.73 o 
  -1   8  16       13.53       14.52      1.38 o 
   0   8  16        3.83        3.08      1.32 o 
  -1   0  17        0.25        1.70      1.96 o 
   1   0  17       15.87       15.06      2.50 o 
  -2   1  17        0.15        1.34      1.35 o 
  -1   1  17        3.02       -0.34      1.37 o 
   0   1  17       28.05       27.60      1.51 o 
   1   1  17        2.86        2.16      1.81 o 
  -2   2  17        0.04        0.22      1.34 o 
  -1   2  17        0.41        0.53      1.35 o 
   0   2  17        5.31        4.97      1.19 o 
   1   2  17        3.48        3.70      2.43 o 
  -2   3  17        1.21       -1.10      1.35 o 
  -1   3  17       12.95       12.95      1.55 o 
   0   3  17        4.09        4.96      1.34 o 
  -2   4  17        0.82        2.10      1.39 o 
  -1   4  17        2.89        3.05      1.47 o 
   0   4  17        0.94        0.38      1.32 o 
  -1   5  17        2.62        1.63      1.53 o 
   0   5  17        1.07        0.46      1.36 o 
                                                 
